# Supplementary material for: Public sentiment analysis on urban regeneration: A massive data study based on sentiment knowledge enhanced pre-training and latent Dirichlet allocation
Source: PLoS One. 2023 Apr 27;18(4):e0285175. doi: 10.1371/journal.pone.0285175 (PMC10138235; doi:10.1371/journal.pone.0285175)
Supplement: S2 Table — (XLSX) [file pone.0285175.s002.xlsx]

## Sheet: 搜索结果
no	posting_time	comment_content	posting_source
1	2020-12-01	宜都：拆除六个连片老旧小区院墙，融合“大家庭”共建共治共享	Beijing
2	2020-12-01	发布了头条文章：《罗湖东门-湖贝村华润集团旧改城市更新 附效果图》 http://t.cn/A6aqX3xp ​​	Guangdong
3	2020-12-01	罗湖东门-湖贝村华润集团旧改城市更新 附效果图	Beijing
4	2020-12-01	罗湖东门-湖贝村华润集团旧改城市更新 附效果图	Beijing
5	2020-12-01	挺好的一个小区，被华润祸祸的不成样子，说是恢复原状，却只是糊弄，希望大连高新园区街道社区重视老旧小区的管理，切实的落实我为群众办实事，位于闹市中的这些老旧小区的环境质量和受重视程度，比如小区卫生，楼内墙面有没有脱落，楼道的灯坏了有没有人修等等，才是一个城市管理能力和政府工作者是不是有做为好做为，是不是以人为本人民至上的真实体现。欧亚园林学府世家位于大连高新园区管委会斜对过，建设于2000年，至今22年，无论是地理位置还是小区绿化或是居民素质其实都是不错的，只要街道社区加强管理维护，完全能成为老旧小区改造的典范。这次华润燃气的天然气改造工程让小区直接变成了非洲难民营了，天然气还没通，道路地面都已经泥泞不堪了。华润的种种劣迹对不起他的名字，对不起毛主席。街道社区也没有真正的做到履职尽责，根本没有发现问题解决问题的机制和态度，很多问题已经成为了安全隐患，也没有引起街道的重视， 全靠老百姓打投诉…	Liaoning
6	2020-12-01	发布了头条文章：《福田区福田村城市更新旧改项目》 http://t.cn/A6aqXqiM ​​	Guangdong
7	2020-12-01	福田区福田村城市更新旧改项目	Beijing
8	2020-12-01	福田区福田村城市更新旧改项目	Beijing
9	2020-12-01	转发微博【原微博】画笔一支，勾勒城市更新底色。 丹心一片，书写履职为民情怀。 10年履职长路，助推城市建设华丽转身；20年责任办企，成就创新人才风华正茂。湖北省人大代表、武汉正华建筑设计有限公司董事长徐丽芳说：“为民鼓呼，责任万千，唯有奋斗，不负相托！”http://t.cn/A6aq26Ej ​​	Liaoning
10	2020-12-01	#实名举报#拆除国有资产拦路虎单位老旧办公楼，让路于民求助法律，求助媒体和有关部门，求助网络河南省汝南县房建公司家属院小区因为历史原因遗留两家国有资产单位老旧办公楼造成路窄院小存在消防安全隐患？我叫潘国喜，家住河南省汝南县房建公司家属院小区，身份证号41282619781010851手机号18539691219实名举报河南省汝南县县政府和有关部门，剥夺我们汝南县房建公司家属院小区居民业主的权益和维权，消除我们小区居民的资格，证据都在，请求媒体和有关部门帮助，谢谢！我们小区因为历史原因遗留两家国有资产老旧单位办公楼造成我们小区路窄院小存在安全隐患，我们向当地政府反映多次，县政府说是国有资产单位老旧办公楼却不给于搬迁拆除，还说超出了他们老旧小区改造范围无权搬迁拆除无法解决，请问居民的权益该如何维权？我们这个小区建于1998年,前后共五栋居民楼,感谢政府这次把我们河南省汝南县房建公司家属院列入…	Henan
11	2020-12-01	2022年6月27日 星期一 农历五月廿九1、今明两天，华北、黄淮等地将现入汛以来最强降雨，国家防总26日启动防汛四级应急响应。2、国家卫健委：要求加大对医美、近视矫正等机构抽查力度。3、上海：29日起有序恢复堂食，要求隔错位入座，就餐时长1.5小时。4、苏州：市民进入公共场所、乘坐公共交通，不再查验核酸检测阴性证明。5、天津：符合条件的失业人员可按每人每月400元的标准领取失业补助金。6、北京：鼓励消费者换新能源车，最高补可获补贴1万元。7、河北：将建筑节能改造、电动车充电桩作为城镇老旧小区改造重点内容。8、江西上饶一群孩子玩水发生意外，致3死1失踪，救援队仍在搜寻。9、沈阳面馆爆炸事故，致1人受伤，目击者：2层楼全倒了。10、4.48亿！广东彩票史上第一大奖诞生，仅次于山东4.97亿。11、游泳世锦赛：花样游泳项目收官,中国队斩获4金2铜。12、世卫组织：现阶段猴痘疫情不构成“国际关…	Hubei
12	2020-12-01	高管更迭，债务压顶，佳兆业还能涅槃重生吗？	Beijing
13	2020-12-01	关于龙华区国贸北路中湘公寓进行老旧小区改造不改造外墙的问题	Hainan
14	2020-12-01	深圳南山白石洲旧改拆迁回迁项目	Beijing
15	2020-12-01	民心工程[心][心][心]#跟我一起发现美#【原微博】#呼和浩特新城区改造老旧小区91个# 【新城区91个老旧小区改造 预计7月底完工】老旧小区改造是一项惠及百姓的民生工程，也是民心工程，小区改造后居民们生活环境变好了，幸福感和安全感也增强了。呼和浩特市新城区西街办事处辖区的老旧小区独栋楼居多，施工作业面小，施工难度大。为在改造期间，给居民创造一个安全的出行环境，施工方也是做足了安全保障措施。#内蒙古故事#	Tianjin
16	2020-12-01	穗丰苑（农业银行家属区）老旧小区改造存在的问题	Jiangxi
17	2020-12-01	[百度贴吧]谁知道老旧小区改造安装的汽车充电桩怎么使用？【邹平吧】	Beijing
18	2020-12-01	#四川身边事##城市更新#《一条路的新生唤醒了沉睡的院落》武侯区簇桥街道七里社区在武侯社区基金会的支持下，引入成都社区行动公益发展中心推进议事协商，有效改善公共空间秩序，昔日老旧小区成为居民的幸福“开心园”。小区入户路的改造是小区焕然一新的前奏，小区改造的过程中也动员起了居民的参与热情，最终在群策群力中实现了老旧小区的全面更新。http://t.cn/A6aUQT2G	Shanxi
19	2020-12-01	转发微博【原微博】#聚焦北京市第十三次党代会# #直击北京党代会# 【事关首都发展这些关键词你了解多少？它们的“名词解释”来了，帮你更好读懂党代会报告！】中国共产党北京市第十三次代表大会今天上午开幕。此次党代会报告中出现了“五子”联动融入新发展格局、“劲松模式”、“三边四级”养老服务体系等关键词组，你了解它们的含义吗？想要更好读懂报告，解读未来5年新时代北京，这些词必须GET！	Beijing
20	2020-12-01	龙岗大运中心——爱联新屯村城市更新旧改！	Beijing
21	2020-12-01	南山-卓越集团大新南城市更新项目	Beijing
22	2020-12-01	注意！厦门这超80个老旧小区要改造! 涉及地铁7号线设有站点位置.....	Beijing
23	2020-12-01	//@南京摩天汉:挺好的，江宁有这个基础，也有这个能力，但是路径上还需要多研究【原微博】#江宁区城乡建设纪实##南京城市更新# 为切实推动土地资源利用方式改革，去年年底，南京市规划和自然资源局江宁分局开展存量用地调查摸底，研究分析该区存量用地盘活工作，并结合《江宁区国民经济和社会发展第十四个五年规划和二O三五年远景目标纲要》、江宁区国土空间规划、《江宁区十四五低效用地再开发（城市更新）专项规划》的研究成果，提出在全区开展存量用地提质增效行动，挖掘闲置、低效、空闲用地的潜力。 城市精细化、智能化、法治化管理水平大幅提升，全生命周期的规划建设管理机制基本形成，智慧城市建设取得显著成效，实现一网整合数据、一屏可观全局、一体应急联动，成为更宜居、更智能的城区现代化治理典范。	Jiangsu
24	2020-12-01	转发微博【原微博】#宿迁泗阳# 【泗阳这7个老旧小区改造，有你家吗？】 2022年我县将对玫苑新村、华城公寓、海天康庭名苑、星宇小区、长春路小区、丰泰机电城、万诚御景园7个个老旧小区实施综合改造，改造总占地面积约630亩，总建筑面积86.9万平米。小区改造完成后，将惠及687栋单体建筑，6813户居民，25500余人。快来看看有没有你家小区吧！ http://t.cn/A6aGzLmM	Jiangsu
25	2020-12-01	🙏哎，希望不是真的，生命比一切都重要。【原微博】人活着还是要想得开，这样的成功人士被裁员也会跳楼。到这种级别，出来都可以自己开个不小的公司吧。中国头部地产集团龙湖的总规划师、TOD事业部总经理胡剑因为被裁员跳楼去世。 ​​	Tianjin
26	2020-12-01	#财经#,#债券#6月21日，冠城大通公告称将与中国华融资产管理股份有限公司(以下简称“华融资产”)达成合作，华融资产将以11%的年化利率购买其仅存的一笔信用债。业内人士认为，华融资产与冠城大通合作，以非现金兑付方式注销在上交所发行的债券，通过协议方式确保债权债务关系继续有效存续。这将使得债券转化为普通债权，不仅有利于后续债权的处置推进，还能够大幅提升企业在公开市场的融资能力，缓解企业资金压力，使企业经营发展进入良性循环。AMC出手“转买”即将到期债券化解房企风险“办法多”。冠城大通6月21日发布的公告显示，根据公司实际经营需要，董事会同意公司就即将到期的“20冠城01”债券与华融资产开展业务合作，确保“20冠城01”债券的如期兑付。公开信息显示，该只债券简称“20冠城01”，当前余额17.3亿元，票面利率7%，期限为2年，将于7月14日到期。联合资信对该债券最新评级为“AA”，该笔信用…	Henan
27	2020-12-01	【老旧小区改造 助推文明建设】居民小区内的楼道、空地、架空层等处，是居民生活的公共区域，与居民生活质量、舒适感关系密切，更与文明息息相关。日前，记者走访我市多个小区发现，经过多年的文明建设，一些小区尽管依然存在楼道堆放杂物、小区停车混乱等问题，但文明面貌已有了显著改善。 ​​	Fujian
28	2020-12-01	转发微博【原微博】#济南市中区老旧小区改造惹民怨#质量感人，速度感人！为济南市中区王官庄小区老旧小区改造工程点赞，为济南市中区住建局点赞，为施工方绿地泉点赞！@济南12345 ​​	Shandong
29	2020-12-01	发布了头条文章：《2022公告乌海市海南区城市更新智能水表更换采购项目招标公告》 http://t.cn/A6aqIvFi ​​	Heilongjiang
30	2020-12-01	2022公告乌海市海南区城市更新智能水表更换采购项目招标公告	Beijing
31	2020-12-01	全国各省加大装配式建筑发展步伐-装配式建筑施工员培训	Beijing
32	2020-12-01	转发微博【原微博】#发现南昌遇见南昌# 江西南昌西湖区—— 探索“幸福圆桌会”机制，推动干部群众协商议事 本报记者 朱磊 《人民日报》(2022年6月21日13版) 核心阅读 2021年初，江西省南昌市西湖区探索推出“幸福圆桌会”机制，把老百姓的急难愁盼问题摆在桌面上，让干部和群众面对面协商议事。通过整合多方资源、健全跟踪督办机制，居民诉求反映渠道更畅通，同时推动了干部作风转变，基层治理水平也得到提升。 “满意，很满意！”提起前些日子刚参加过的“幸福圆桌会”，电话那头陶勇国连连称赞。老陶家住江西省南昌市西湖区南站街道铁路四村社区，此前抱着试一试的心态参加了社区组织的“幸福圆桌会”，结果困扰他的难题最后都逐一得到解决。 老旧小区改造、占用消防通道、停车位不够……为了有效解决群众的急难愁盼问题，2021年初，西湖区探索推出“幸福圆桌会”机制，由社区（村）党组织发起，动员多方力量参与，把群众的…	Beijing
33	2020-12-01	转发微博【原微博】【“面子”易改，“里子”难治：​#​老旧小区改造难在哪#？】 #老旧小区为何改了面子难改里子# 清理违建、铺装路面、布置绿化……半月谈记者走访多地改造后的老旧小区时发现，小区居住环境有明显提升，但物业管理及民生服务等方面仍存短板。改造后的老旧小区面临“管不好”“管理乱”“管理难”等问题。 http://t.cn/A6XW1ieb	Yunnan
34	2020-12-01	为宁德市周宁县点赞，改革创新做法很好，值得推广。心系群众事，服务送上门，探索利用“两长一员”管理模式，推动基层治理改革，党员巷长助力乡村好生活。【原微博】闽东日报数字报-周宁：老旧小区改造，以“新”换“心”办实事 http://t.cn/A6xXAyq9 ​​	Fujian
35	2020-12-01	2022年6月27日 星期一 农历五月廿九	Beijing
36	2020-12-01	领导留言板>地方领导>黑龙江省>黑龙江省委书记许勤 哈尔滨民香小区老旧小区改造排水设施有问题	Heilongjiang
37	2020-12-01	领导留言板>地方领导>陕西省>西安市>未央区委书记 青门小区频繁停电生活用水无法保障物业强行	Shaanxi
38	2020-12-01	http://t.cn/A6aqLfSR ​​	Shanghai
39	2020-12-01	向往石家庄｜郭宇凡：与城市共奋斗实现青春梦想	Beijing
40	2020-12-01	各区(功能区)>留言板 请问武昌江腾公司宿舍何时进行老旧小区改造改造？	Hubei
41	2020-12-01	新城控股董事长王晓松：围绕城市发展，发挥整合优势	Beijing
42	2020-12-01	新城控股董事长王晓松：吾悦系商业的十年，创新空间价值	Beijing
43	2020-12-01	转发微博【原微博】转：为什么～房价跌幅不能超过15%？ 1，房地产利润在10%～30%之间，房价跌幅超过15%，民营地产公司100%都会躺平，跌幅超过30%所有民营地产公司都会破产跑路。 2，地产公司躺平与破产的后果: a )土地卖不出去，地方财政收入大幅减少甚至有些靠卖地为生的城市会面临破产，其后果是:城市更新维护无法进行，由财政供养的各级行政事业单位人员～收入大幅降低，甚至可能收到“白条工资”。☞他们的生活将一定不良于曾经的“下岗工人”，这个原本稳定的精英群体☞因生活落差～可能会成为社会最不稳定的因素。 b )没有了红火的房地产，与之配套的各行各业☞建筑工程、材料生产与销售、装修、广告、水电气服务等等一切将彻底凋敝，其从业人员会大量失业☞生存堪忧，他们会演变成社会氓流，成为社会动荡的主力。 c )政府来自土地与房地产的收入少了，肯定会把手伸向制造企业&其它服务业、甚至农业，加重它们的…	Zhejiang
44	2020-12-01	龙湖 | 几步棋，勾勒出这家房企的未来	Beijing
45	2020-12-01	为民鼓呼 不负相托	Beijing
46	2020-12-01	一刻钟便民生活圈建设试点阵营再扩容，山东在谋划怎样一盘棋？	Beijing
47	2020-12-01	新城控股董事长王晓松：匠心产品服务 创享幸福品质体验	Beijing
48	2020-12-01	http://t.cn/A6aqLgEi ​​	Shanghai
49	2020-12-01	领导留言板>地方领导>河北省>保定市>竞秀区委书记 物业乱收停车费	Hebei
50	2020-12-01	领导留言板>地方领导>陕西省>西安市>长安区委书记 长安区十四五城市更新	Shaanxi
51	2020-12-01	新城控股董事长王晓松：践行绿色方案 呵护幸福绿色生活	Beijing
52	2020-12-01	龙湖将与宁波城市“同频共阶”，共同奔赴新的曙光	Beijing
53	2020-12-01	北京大学中国企业家财富管理传承高端研修班	Beijing
54	2020-12-01	武胜县党建引领为“全科网格”注入新动能推进基层治理体系和治理能力现代化，最根本的是加强和改进党对基层治理的全面领导。武胜县以全科网格为底座支撑，织密织细全科网格“一张网”，在全省率先探索建立“人人入网、事事入格、全网联动、一格解决”的“全科网格”模式并规范化常态化实战化运行。在“全科网格”武胜模式基础上，我县持续守正创新，着力构建党建引领全科网格治理新格局，高效融合党组织与网格化体系，开创党建网格治理新格局。党建引领，为全科网格培根塑魂筑牢全科网格“一张网”。坚持党政主导、政法统筹、综治协调、多方职能部门参与，按照“属地为主、街巷定界、规模适度、无缝覆盖、相对固定、动态调整”原则，优化网格布局，整合警格、城管格等各类网格，实行“多格合一”。配齐配强基层网格队伍，武胜县乡镇23个，社区48个，行政村276个，按照“属地为主、街巷定界、规模适度、无缝覆盖、相对固定、动态调整”原则划分基础网格…	Sichuan
55	2020-12-01	市政府办公厅通报2021年督查激励结果 对有关区县（开发区）给予27个方面激励政策	Chongqing
56	2020-12-01	领导留言板>地方领导>山东省>青岛市>青岛市委书记陆治原 胶州阜北小区老旧小区改造	Shandong
57	2020-12-01	简报，一分钟知天下事6月27日 星期一 农历五月廿九1、上海：6月29日起有序放开餐饮堂食；2、苏州：市民进入公共场所、乘坐公共交通，不再查验核酸证明；3、郑州：公共场所和乘坐公共交通工具核酸有效期由48小时改为72小时；4、北京今年首期普通车摇号，超六成指标被“无车家庭”摇中；5、浙江：五年内城乡居民收入倍差缩小至1.9以内，城镇化率达到76%；6、河北：将建筑节能改造、电动车充电桩作为城镇老旧小区改造重点内容；7、4.48亿！广东彩票史上第一大奖诞生，仅次于山东4.97亿；8、高考成绩公布，毛坦厂复读生已排起长队，学费最贵3.8万；9、处罚超5亿！26位中国牛散在美股“割韭菜”被罚；微信搜：每日资讯简报10、避孕套巨头销量下降40%，数据：在中国市场，使用场景近半发生在家庭外；11、68岁成龙首场直播获3.2亿点赞，快手筹谋已久；12、G7峰会在俄乌冲突、全球通胀阴影下拉开帷幕，韩国…	Guangdong
58	2020-12-01	重庆南川区：东街蜕变 文旅融合是重庆市南川区同城化发展的先行路径。东街曾是南川的城市中心，随着城市的发展扩容，一度成为拥挤破旧的棚户区。南川区探寻出既拆迁又改造、植入文旅元素的“第三条路”。2018年，东街实施旧城改造，以充满烟火气和记忆感的市井生活为蓝本，还原近40年的大众生活印记，打造了一个收藏几代人生活记忆的博物馆，使游客感受到南川城市更新的独特魅力。 http://t.cn/A6aq5opq	Anhui
59	2020-12-01	关于海秀中路华侨新村老旧小区改造的问题	Hainan
60	2020-12-01	民有所呼，我有所应	Beijing
61	2020-12-01	#大沈阳复兴计划# 作为东京站的孪生兄弟，沈阳火车站一直备受瞩目，而站前的太原街也一直是沈阳的丸之内和银座。如今太原街及站前区域的改造即将开工，沈阳太原街能否实现区域复兴和高阶发展，让我们拭目以待[并不简单] #城市更新#	Jiangsu
62	2020-12-01	转发微博【原微博】【城市更新实现“安居梦”历史性解决民生难题】5年来，上海旧改加速推进，在6月25日的党代会报告中，市委再次作出庄严承诺，让我们对今后五年的城市更新，有了更大的期待！其实不止旧改，城中村和旧住房改造也是民生的一大难题，这不党代会前不久市委书记李强就在调研时强调了城中村改造和旧住房更新改造的紧迫性，未来5年上海将朝着创造高品质生活的目标继续奋斗。 http://t.cn/A6abThCV	Shanghai
63	2020-12-01	中景恒基与新疆博州博乐市人民政府达成战略合作	Beijing
64	2020-12-01	北斗资讯丨搜罗行业动态 带你走进最真实的北斗	Beijing
65	2020-12-01	代表分组审议报告，纷纷表示鼓舞人心、振奋精神 为上海未来五年发展谋划蓝图	Shanghai
66	2020-12-01	【#济宁# 粮食局家属院旧房改造问题】听说粮食局家属院在今年旧房改造名单中，请问是城后路79号的粮食局家属院吗？之前问政后，因一号楼年代久远，需要改造。请确认一下，如果不是，请尽快安排相关改造项目，改善居民人居环境，谢谢。已受理微山县政府您好，关于您关注的问题，处理部门：微山县政府 [2022-06-27 09:27:15]回复如下：您好，感谢您对网络问政的关注与支持。经咨询：根据省、市老旧小区改造工作部署及2020年我县上报的老旧小区5年改造计划，奎文路南侧粮食局家属院2022年纳入老旧小区改造范围，目前正在改造施工，城后路79号粮食局家属院尚未列入改造计划。下步，我县将根据省市老旧小区改造统一部署，有序推进老旧小区改造工作，详细政策咨询请致电8299819。来源：济宁市网络问政平台	Shandong
67	2020-12-01	深圳市龙岗区木棉湾京基城市更新项目	Beijing
68	2020-12-01	每天一分钟，知晓天下事 ​​	Guangdong
69	2020-12-01	深圳-【安宏基星曜广场】93-125㎡平层，149-203㎡复式	Beijing
70	2020-12-01	领导留言板>地方领导>宁夏回族自治区>银川市>兴庆区委书记 九牧卫浴美德亨专卖	Ningxia
71	2020-12-01	最高11亿!2022年全国及各省市海绵城市补贴政策汇总	Beijing
72	2020-12-01	购房网6月27日讯：建屋32.91亿元竞得苏州工业园区一住宅地	Beijing
73	2020-12-01	聚焦老旧小区改造丨让“老居民”乐享“新生活”【原微博】#强省会 我们在行动# 【聚焦老旧小区改造丨让“老居民”乐享“新生活”】#南昌这10年# 楼道墙面整洁干净、路面平坦通畅、一辆辆机动车辆整齐停放在停车位上、健身场地内居民正在使用健身器材锻炼身体……住房条件的改善是民生之要，对老旧小区、棚户区进行改造，不仅能促进城市发展、改变城市面貌、提升城市形象，更能改善百姓的住房条件，让发展成果惠及百姓。（南昌日报）	Jiangxi
74	2020-12-01	天河旧改，又行了？	Beijing
75	2020-12-01	2022 CCBEC 深圳跨境展将于9月载誉回归，助力业界迈进跨境电商大时代！继去年中国（深圳）跨境电商展览会（CCBEC）的圆满亮相，2022年展会将于9月14至16日在深圳国际会展中心盛大举办，再续辉煌。在当前国家政策不断利好的背景下，跨境电商行业市场将有进一步的积极发展。CCBEC深圳跨境展由制造商 / 供货商、跨境服务商 / 产品以及电商平台 / 媒体三大版块构成，进一步提升消费品、信息咨询、服务平台与跨境电商的融合度，促进跨境电商产业升级。从2020年新冠疫情发生至今，跨境电商已成为推动外贸转型升级、打造新经济增长点的重要突破口，与此同时，政策也在不断加持跨境电商的发展。《“十四五”电子商务发展规划》（以下简称《规划》）明确要推动外贸创新发展，预计到2025年，国内电子商务领域相关从业人数将达到7000万；跨境电子商务交易额增长至2.5万亿元[1]。发展跨境电商已成为很多中小企…	Shanghai
76	2020-12-01	今日时政：新闻有话说20220627	Beijing
77	2020-12-02	转发微博【原微博】#济南市中区老旧小区改造惹民怨# 据网友爆料，王官庄小区老旧小区改造工程，从开工到现在一年多了，干活拖拖拉拉，三天打鱼两天晒网，不知道何时能结束，居民不胜其烦。不仅如此，施工还导致居民楼地下渗水，蚊子横行，多次反映均未得到解决。另外，更换的污水井盖太薄，没几天坏了好几个，已经有电动车的居民不慎掉入被伤到。希望市中区相关部门能够督促施工单位绿地泉尽快解决，不要让民心工程变成民怨沸腾！[doge] http://t.cn/zR2Gqiu	Beijing
78	2020-12-02	转发微博【原微博】#朝阳网红打卡地# 【喜报！美克洞學館入选北京城市更新优秀案例[照相机]】“北京城市更新最佳实践”评选工作圆满结束并进入项目公示阶段，美克洞學館改造提升项目在100多家单位推荐/申报的210份报名项目中脱颖而出，荣获“北京城市更新最佳实践”优秀案例奖。这里曾是“攒机大本营”百脑汇电脑城，经过400多天的改造升级，曾经的老旧商业空间华丽转型，成为一处新零售艺术空间，促动城市新消费升级。在外观上，建筑使用大面积的白色，建筑线条简洁干净；馆内部将丝路文脉从千里之外的西域呈现在北京城内，让人们可以从视觉、听觉、嗅觉、味觉、触觉全方位探索居住美学。@美克洞學館 #好评如朝# http://t.cn/A6XfjRVF	Beijing
79	2020-12-02	面对面听诉求 实打实解难题【原微博】【面对面听诉求 实打实解难题】2021年初，江西省南昌市西湖区探索推出“幸福圆桌会”机制，把老百姓的急难愁盼问题摆在桌面上，让干部和群众面对面协商议事。通过整合多方资源、健全跟踪督办机制，居民诉求反映渠道更畅通，同时推动了干部作风转变，基层治理水平也得到提升。http://t.cn/A6aAY2Mo ​​	Jiangxi
80	2020-12-02	领导留言板>地方领导>辽宁省>大连市>大连市委书记胡玉亭 关于大连市老旧小区改造内容	Liaoning
81	2020-12-02	#济南市中区老旧小区改造惹民怨#！ ​​	Beijing
82	2020-12-02	转发微博【原微博】#济南市中区老旧小区改造惹民怨#盼望着，盼望着，改造的脚步近了，本以为好日子来了，没想到啊没想到，更乱更烂更差！ ​​	Beijing
83	2020-12-02	#济南市中区老旧小区改造惹民怨#@济南12345 @济南生活 关注！ ​​	Beijing
84	2020-12-02	世界一流科学城，光明中心区：单价2字头、6号线地铁口拆迁房	Beijing
85	2020-12-02	光明大围华润旧改	Beijing
86	2020-12-02	领导留言板>地方领导>山东省>青岛市>青岛市市长赵豪志 崂山区金家岭街道老旧小区改造计划	Shandong
87	2020-12-02	领导留言板>地方领导>河北省>石家庄市>石家庄市委书记张超超 桥西区颐宁苑老旧小区改造。请求调整	Hebei
88	2020-12-02	#济南市中区老旧小区改造惹民怨#是真的@济南凡事 @济南12345 关注关注@济南生活 ​​	Beijing
89	2020-12-02	每日楼市资讯（0627）	Beijing
90	2020-12-02	领导留言板>地方领导>河北省>河北省委书记倪岳峰 老旧小区改造项目不合理	Hebei
91	2020-12-02	宝安西乡河东佳兆业旧改	Beijing
92	2020-12-02	领导留言板>地方领导>山东省>山东省委书记李干杰 “孙村镇城市更新项目”对升官小区如何规划	Shandong
93	2020-12-02	宝安西乡宏发臣田旧改	Beijing
94	2020-12-02	8家企业出借资质给同一人投标，中标8次！中标率100%？	Beijing
95	2020-12-02	时隔9年又要落子城西？谁比骋望更长情？	Beijing
96	2020-12-02	时隔9年又要落子城西？谁比骋望更长情？	Beijing
97	2020-12-02	http://t.cn/RUsZfER 盐山县贾张村征收改造项目正式签约，打造城市更新样板工程，点击链接查看更多->http://t.cn/A6aqLCle ​​	Beijing
98	2020-12-02	麻辣社区>>群众呼声>>成都市>>成都市成华区委书记 老旧小区改造后管理	Sichuan
99	2020-12-02	#济南市中区老旧小区改造惹民怨#时间长效果好，电动车易破胎！ ​​	Beijing
100	2020-12-02	“迎七一 颂党恩”翰墨书香文化艺术交流会在长春中车·共享城举行	Beijing
101	2020-12-02	晋中祁县：老旧小区改造让居民共享幸福家园 http://t.cn/A6aq2sFt ​​	Shanxi
102	2020-12-02	领导留言板>地方领导>山西省>忻州市>忻州市委书记朱晓东 忻州市老旧小区改造政策咨询	Shanxi
103	2020-12-02	领导留言板>地方领导>福建省>厦门市>思明区委书记 老旧小区空调滴水问题	Fujian
104	2020-12-02	领导留言板>地方领导>河北省>石家庄市>石家庄市委书记张超超 桥西区颐宁苑老旧改项目不合理，居民反应无果	Hebei
105	2020-12-02	《住宅产业》 国家级 知网 月刊主办单位：住房和城乡建设部出版周期：月刊ISSN：1672-9013CN：11-5221/TU(2021)复合影响因子：0.161(2021)综合影响因子：0.085栏目：建筑，技术与部品，规划与设计，开发与建设，行业动态，行业探索，老旧小区改造保温隔热，住建艺苑 等 ​​	Hebei
106	2020-12-02	2022年6月27日，星期一，农历五月二十九餐饮资讯简报、60秒读懂世界	Beijing
107	2020-12-02	解放思想 奋发进取 不断开创省会更好更快发展新局面	Beijing
108	2020-12-02	【截至5月底，#河北省老旧小区开工率位列全国第一# 】近日，住房和城乡建设部在官网公布了全国2022年1-5月各地老旧小区开工进展排名情况。根据网站公布数据显示，2022年1—5月，全国新开工改造城镇老旧小区2.74万个、474万户,按小区数计占年度目标任务的53.5%。其中，开工进展排名靠前的地区为河北、湖北、山东、内蒙古、贵州、北京。	Beijing
109	2020-12-02	#青岛城事# 为进一步完善城市功能、提升城市品质、改善人居环境，按照市委市政府关于城市更新和城市建设三年攻坚行动部署要求，青岛高新区建设部全力开展城市更新和城市建设相关工作，奋力打造宜居宜业的“品质高新”。http://t.cn/A6aq2ZH4 ​​	Shandong
110	2020-12-02	盐山县贾张村征收改造项目正式签约	Beijing
111	2020-12-02	盐山县贾张村征收改造项目正式签约	Beijing
112	2020-12-02	城市花园老旧小区改造存在安全隐患	Henan
113	2020-12-02	活力新区 蝶变未来 | 2022年正定新区城市发展论坛在天山国府壹號成功	Beijing
114	2020-12-02	1传统商住板块以龙岗区政府为中心，定位是传统商住+政府职能板块。2大运新城板块以大运中心为中心，定位为大学新城+高端商办区域，未来的城市客厅。3宝龙科技板块定位为东进战略的核心区，高科技企业聚集中心+智能制造中心+高端商住配套区域；同时也拥有超750万㎡旧改体量，目前已有碧桂园、京基、中海等知名开发商入驻，打造居住与商业结合的宜居片区，逐步实现产城融合的良性发展。而水二项位于宝龙街道，属于宝龙科技城配套的高端住宅片区。01项目基本信息项目地址：龙岗区龙岗街道南约片区宝荷路与碧新路交叉口拆除用地面积：14.36万㎡开发建筑用地：7.93万㎡规划容积率：5.54规划计容积率总建筑面积：44万㎡规划住宅面积：35.3万㎡（含保障房4.2万㎡）规划配套：18班幼儿园，54班九年一贯制学校详情咨询：13423989873（微信同号）	Unknown
115	2020-12-02	活力新区 蝶变未来 | 2022年正定新区城市发展论坛在天山国府壹號成功	Beijing
116	2020-12-02	许荣茂的得力干将！38岁“最牛管培生”！晋升世茂集团执行总裁	Beijing
117	2020-12-02	1传统商住板块以龙岗区政府为中心，定位是传统商住+政府职能板块。2大运新城板块以大运中心为中心，定位为大学新城+高端商办区域，未来的城市客厅。3宝龙科技板块定位为东进战略的核心区，高科技企业聚集中心+智能制造中心+高端商住配套区域；同时也拥有超750万㎡旧改体量，目前已有碧桂园、京基、中海等知名开发商入驻，打造居住与商业结合的宜居片区，逐步实现产城融合的良性发展。而水二项位于宝龙街道，属于宝龙科技城配套的高端住宅片区。01项目基本信息项目地址：龙岗区龙岗街道南约片区宝荷路与碧新路交叉口拆除用地面积：14.36万㎡开发建筑用地：7.93万㎡规划容积率：5.54规划计容积率总建筑面积：44万㎡规划住宅面积：35.3万㎡（含保障房4.2万㎡）规划配套：18班幼儿园，54班九年一贯制学校详情咨询：13423989873（微信同号）	Unknown
118	2020-12-02	老旧小区改造拆除围墙可以恢复围墙吗请？请问老旧小区改造没通过居民意见把围墙拆除 居民意见要求恢复围墙，这个可以怎么处理	Beijing
119	2020-12-02	1传统商住板块以龙岗区政府为中心，定位是传统商住+政府职能板块。2大运新城板块以大运中心为中心，定位为大学新城+高端商办区域，未来的城市客厅。3宝龙科技板块定位为东进战略的核心区，高科技企业聚集中心+智能制造中心+高端商住配套区域；同时也拥有超750万㎡旧改体量，目前已有碧桂园、京基、中海等知名开发商入驻，打造居住与商业结合的宜居片区，逐步实现产城融合的良性发展。而水二项位于宝龙街道，属于宝龙科技城配套的高端住宅片区。01项目基本信息项目地址：龙岗区龙岗街道南约片区宝荷路与碧新路交叉口拆除用地面积：14.36万㎡开发建筑用地：7.93万㎡规划容积率：5.54规划计容积率总建筑面积：44万㎡规划住宅面积：35.3万㎡（含保障房4.2万㎡）规划配套：18班幼儿园，54班九年一贯制学校详情咨询：13423989873（微信同号）	Unknown
120	2020-12-02	坚定信心保持定力 推动行业健康发展	Beijing
121	2020-12-02	#奋进新征程 建功新时代# 老旧小区改造 圆百姓安居梦 http://t.cn/A6aqA00R ​​	Jiangxi
122	2020-12-02	建议交管部门在沅陵县迎宾北路与荷花街交叉路口增设行人红绿灯。怀化市沅陵县迎宾北路与荷花街交叉路口人流量大、通行车辆多存在极大安全隐患，设置红绿灯有助于提高公民交通安全意识，文明出行。目前只是设置了电子摄像头对机动车驾驶员进行监管，更多的是一罚了之，不能从根本上解决问题。希望交通部门科学调研，乘着沅陵城市更新改造的东风治理桥头交通顽疾，切实保障人民生命财产安全，构建和谐社会！	Hunan
123	2020-12-02	1传统商住板块以龙岗区政府为中心，定位是传统商住+政府职能板块。2大运新城板块以大运中心为中心，定位为大学新城+高端商办区域，未来的城市客厅。3宝龙科技板块定位为东进战略的核心区，高科技企业聚集中心+智能制造中心+高端商住配套区域；同时也拥有超750万㎡旧改体量，目前已有碧桂园、京基、中海等知名开发商入驻，打造居住与商业结合的宜居片区，逐步实现产城融合的良性发展。而水二项位于宝龙街道，属于宝龙科技城配套的高端住宅片区。01项目基本信息项目地址：龙岗区龙岗街道南约片区宝荷路与碧新路交叉口拆除用地面积：14.36万㎡开发建筑用地：7.93万㎡规划容积率：5.54规划计容积率总建筑面积：44万㎡规划住宅面积：35.3万㎡（含保障房4.2万㎡）规划配套：18班幼儿园，54班九年一贯制学校详情咨询：13423989873（微信同号）	Unknown
124	2020-12-02	1传统商住板块以龙岗区政府为中心，定位是传统商住+政府职能板块。2大运新城板块以大运中心为中心，定位为大学新城+高端商办区域，未来的城市客厅。3宝龙科技板块定位为东进战略的核心区，高科技企业聚集中心+智能制造中心+高端商住配套区域；同时也拥有超750万㎡旧改体量，目前已有碧桂园、京基、中海等知名开发商入驻，打造居住与商业结合的宜居片区，逐步实现产城融合的良性发展。而水二项位于宝龙街道，属于宝龙科技城配套的高端住宅片区。01项目基本信息项目地址：龙岗区龙岗街道南约片区宝荷路与碧新路交叉口拆除用地面积：14.36万㎡开发建筑用地：7.93万㎡规划容积率：5.54规划计容积率总建筑面积：44万㎡规划住宅面积：35.3万㎡（含保障房4.2万㎡）规划配套：18班幼儿园，54班九年一贯制学校详情咨询：13423989873（微信同号）	Unknown
125	2020-12-02	1传统商住板块以龙岗区政府为中心，定位是传统商住+政府职能板块。2大运新城板块以大运中心为中心，定位为大学新城+高端商办区域，未来的城市客厅。3宝龙科技板块定位为东进战略的核心区，高科技企业聚集中心+智能制造中心+高端商住配套区域；同时也拥有超750万㎡旧改体量，目前已有碧桂园、京基、中海等知名开发商入驻，打造居住与商业结合的宜居片区，逐步实现产城融合的良性发展。而水二项位于宝龙街道，属于宝龙科技城配套的高端住宅片区。01项目基本信息项目地址：龙岗区龙岗街道南约片区宝荷路与碧新路交叉口拆除用地面积：14.36万㎡开发建筑用地：7.93万㎡规划容积率：5.54规划计容积率总建筑面积：44万㎡规划住宅面积：35.3万㎡（含保障房4.2万㎡）规划配套：18班幼儿园，54班九年一贯制学校详情咨询：13423989873（微信同号）	Unknown
126	2020-12-02	浙江：解码文化基因 赋能城乡发展	Beijing
127	2020-12-02	浙江：解码文化基因 赋能城乡发展	Beijing
128	2020-12-02	【[话筒]全国住房公积金2021年年度报告发布】报告显示，2021年全国住房公积金各项业务运行平稳，持续加大对租赁住房和老旧小区改造的支持力度，全年线上办理住房公积金异地转移接续55.23万笔，更多高频服务事项实现了跨省通办。 via. http://t.cn/A6abEfq4 ​​	Shaanxi
129	2020-12-02	转发微博【原微博】【2022年1—5月全国新开工改造城镇老旧小区2.74万个】2022年《政府工作报告》提出，再开工改造一批城镇老旧小区。经汇总各地统计上报数据，2022年全国计划新开工改造城镇老旧小区5.1万个、840万户。住房和城乡建设部近日公布，2022年1—5月，全国新开工改造城镇老旧小区2.74万个、474万户，按小区数计占年度目标任务的53.5%。（中国建设报）http://t.cn/A6aUbl3J	Sichuan
130	2020-12-02	转发微博【原微博】【成华区金色中环“四苑”老旧小区连片改造这样改】“老旧小区改造是一项涉及面广、系统而复杂的工作，改造绝不是各个小区‘自己改自己的’，而是需要科学的划分改造单元，实施连片系统改造。”成华区城市更新局相关负责人表示，为了让居民生活更方便、更舒心、更美好，2022年将分类实施“四类”改造，高质高效推进57个老旧小区改造项目，共涉及房屋261栋，惠及居民约1.27万户。其中，成华将重点实施3个老旧小区连片改造项目，即金色中环“四苑”老旧小区连片改造、水碾河老旧小区连片改造、电子科大东院老旧小区连片改造。（成都住建）http://t.cn/A6aUqO7y	Sichuan
131	2020-12-02	转发微博【原微博】【成都商业吊打深圳？】#成都商业##成都商业地产# 最近带团队小伙伴去成都，整一个“哇塞”！@独角MALL @乡镇猪 @顾洪波 @Tiger-快消猎头-深圳海岳咨询 虽然三年前（2019年）去过一次，但是这一次去的感觉还是更加细致、观察的角度也会更加的深入。 疫情这几年，很多地方的商业发展其实比较艰难亦或说止步不前，然而成都却屡次给市场带来惊喜。 2020年，成都万象城二期开业，进一步强化市区最大商业地位。 2021年，成都太古里、 成都IFS业绩，两个双百亿商场。 2022年，又一个奢侈品百货——成都skp也将开业！ 不仅如此，成都近几年还涌现出了很多非标准商业都很有特色，例如：成都源野regular、铁巷寺水街以及政府主导的很多城市更新的特色街区：猛追湾、恩平路、玉林路等等~ 我们也总结了成都商业繁荣的几个关键词： 1）西南商业中心，天时地利 2）安逸、巴适，消费氛…	Tianjin
132	2020-12-02	转发微博【原微博】【成都锦江区：又有新举措！多级联动，把既有住宅自主增设电梯办成“实惠工程”！】日前，锦江区公园城市局2022年老旧小区改造方案意见反馈沟通会在东湖街道召开！会上，锦江区公园城市局、东湖街道就既有住宅自主增设电梯结合城市更新老旧院落改造如何惠及群众提出了详细指导意见。蓉易安城市更新服务平台有关负责人就增设电梯过程中的政策文件、启动程序、矛盾纠纷等问题进行了沟通与讲解，电梯企业代表就增设电梯连片打造惠民方案进行了汇报说明。（成都住建）http://t.cn/A6aUqjWg	Sichuan
133	2020-12-02	转发微博【原微博】【宜宾市“三步走”推进城市更新示范建设】为高品质、高质量地推进宜宾市城市更新示范建设，宜宾市从科学编制方案、精心谋划项目、强化示范建设方面着力。（宜宾住建）http://t.cn/A6aUqsfn ​​	Sichuan
134	2020-12-02	转发微博【原微博】【#海口今年老旧小区改造力争6月底全面开工#】为全面贯彻落实中央省市工作会议精神，逐步改造海口老旧小区基础设施、完善小区功能、提升居住品质，解决人民群众关心的现实利益问题，2022年全市计划改造老旧小区 424 个。目前列入改造计划小区已全部完成初步设计和概算编制工作，其中10 个小区正在开展概算审批工作，8个老旧小区完成加装电梯13部，8 个小区正在办理招标挂网工作，151 个小区正在招标挂网，255 个小区完成招标工作（其中 175 个小区已进场施工），6 月底实现全面开工建设。（记者 党朝峰 曹志）http://t.cn/A6aqwyVr	Hainan
135	2020-12-02	转发微博【原微博】靖远县2022年城区老旧小区改造开工动员会议召开​ ​​	Gansu
136	2020-12-02	法律研习丨法律视角下的“零碳”城市更新http://t.cn/A6aqwG6N ​​	Shaanxi
137	2020-12-02	乡村建设加速度美丽画卷渐次开——全区乡村建设行动暨城市更新项目现场推进会议侧记（一） http://t.cn/A6aqwUss ​​	Gansu
138	2020-12-02	亿翰周报【2022年6月第4周】：房票安置成为趋势，首轮集中供地收官	Beijing
139	2020-12-02	近日，中国中铁、中国交建、中铁建、葛洲坝等建筑央企接连拿下大标，集中在基建领域，中标金额合计超过1300亿 ​​	Yunnan
140	2020-12-02	“城市更新实务研讨会”在青成功举办	Beijing
141	2020-12-02	“每月一题”再解烦心事我为群众办实事实践活动开展以来，北京通过“每月一题”等渠道为群众办实事、解难题，得到了广泛的认可。据北京日报报道，近日，本市“每月一题”上半年成绩单公布。今年，本市继续从市民诉求反映集中的问题中选取17个进行专项治理。第三方公众满意度调查显示，上半年17个问题总体公众满意度为90.64%。由此可见，“每月一题”的机制，已经得到了群众的广泛认可，也为群众解决了不少难题。群众的关注点在哪，北京的服务就到哪。全市新开工老楼加装电梯799部，5.7万套房屋化解“房产证办理难”问题……截至6月20日，今年“每月一题”17个问题已完成227项工作任务。“每月一题”是经民生大数据分析并普遍征求意见筛选出来的，比如老楼加装电梯，市住建委加强整体统筹，将老楼加装电梯、上下水管道堵塞问题与老旧小区改造工程集约实施，上半年全市新开工老楼加装电梯达到799部。 和老楼加装电梯一样，在“每月…	Beijing
142	2020-12-02	电梯早新闻 6月27日 壬寅年 五月廿九 星期一	Beijing
143	2020-12-02	瀍河区老旧小区改造标准不一致	Henan
144	2020-12-02	国家发展改革委主要负责同志：扎实推进黄河流域生态保护和高质量发展	Beijing
145	2020-12-02	领导留言板>地方领导>陕西省>渭南市>渭南市委书记王琳 老旧小区改造敷衍了事	Shaanxi
146	2020-12-02	领导留言板>地方领导>云南省>曲靖市>麒麟区委书记 包装厂规费处楼顶改造回复咨询	Yunnan
147	2020-12-02	【职途能源：2022年6月27日 星期一 农历五月廿九】	Beijing
148	2020-12-02	小区改造问题	Jiangxi
149	2020-12-02	泰山区人民政府6月18号上午，泰城城中村改造回迁工程暨“促消费、稳大盘”泰山区房产展示会活动启动仪式在蓝城·盛华郡安里项目现场举行。近年来，我区始终把城中村改造作为头号工程来抓，特别是今年以来，全区上下牢固树立“有解”思维，聚力做靓城市品质，打造幸福美丽家园，稳步实施15个村的城中村改造，目前9个村回迁工程已全面开工。同时启动了267个老旧小区改造，改造面积435万平方米。有哪位大仙给讲一下哪15个城中村	Unknown
150	2020-12-02	[心]【原微博】发布了头条文章：《市政协组织视察我县文明城市创建暨城市更新行动开展情况》 http://t.cn/A6a23dfy ​​	Jiangsu
151	2020-12-02	建设幸福和谐之城 守护雅安“南大门”民生福祉	Beijing
152	2020-12-02	转发微博【原微博】#我要上同城精选##我要上同城精选#标题：600户家庭12亿元，平白无故被广州市黄埔区国企科学城集团收割。 诉求：具体诉求:希望借自媒体发声，正确合法处理保障员工福利房或退还房款。不要利用国企的手段侵占人民财产，让百姓心寒。我们寄望政府能还我们公道。不能只听科学城投资集团的一面说辞，请严查科学城投资集团的黑幕交易！！ 补充材料：2021年4月600多户购买了广州市景腾房地产投资有限公司开发的广州黄埔何棠下村更新改造项目融资区714地块员工福利房（自编号），今年因民营企业经营困难，原开发商把何棠下旧改项目转让给了科学城投资集团；2022年2月-5月，全体福利房购房人授权代表与科投集团进行谈判沟通，对方表示无法给付房子；2022年5月31日科投集团成立了广州科城何棠置业发展有限公司，并由科投集团其全资下属企业广州科智城市更新有限公司表决为何棠下村改造项目合作企业，偷梁换柱，…	Guangdong
153	2020-12-03	#北京身边事##城市更新#《改造亮马河：我们需要什么样的城市与河流》2016年，北京市朝阳区水务局对亮马河开始进行风貌改造，目的在于让这条城市“背向”的河流走入“前庭”。有很长一段时间，亮马河两岸被封闭起来，一面进行清淤拓宽，恢复水生态系统，一面建设景观廊道。亮马河改造工程中，最大的改变是将“破碎的、不完整的，不成体系”的亮马河打通，建造一个5.5公里的步行长廊。现如今，亮马河已经成为周边居民的休闲胜地，迎来了街头音乐家、理发师等许许多多具有生活气息的人与事。http://t.cn/A6aUQCIR	Shanxi
154	2020-12-03	中学生在楼房附近乱停车乱扔垃圾	Jiangxi
155	2020-12-03	默默耕耘，静待花开，先努力让自己发光，对的人才能迎着光而来。 ​​	Zhejiang
156	2020-12-03	#老旧小区改造##石家庄老旧小区改造最新消息##石家庄身边事##重点改造2000年底前建成的老旧小区# 我们这栋小小的老楼门前，百十来米长的过道修了32个井盖，昨天短短的下了那么一阵雨，居然积水了，淹了。这还真是“井观路”呀，井只能观，不能用。老旧小区改造了个啥？ ​​	Beijing
157	2020-12-03	华润的确已经在参与南京某些核心区域的城市更新开发研究，且手笔很大，但是能否真正落地形成产品，还有很多不可控的因素，以及需要机缘巧合的助推，更少不了资方、zf、产权人的多方沟通与协调。南京在很多方面的确也需要更大的魄力。#南京城市更新# ​​	Jiangsu
158	2020-12-03	#城市更新##城市体检# 【城市更新规划中的体检评估创新与实践——以北京城市副中心老城区更新与双修为例】http://t.cn/A6aU3a8H ​​	Beijing
159	2020-12-03	每天一分钟，知晓天下事！2022年6月27日 星期一 农历五月廿九#早知道##新闻热点##新闻热点# 北京 ​​	Beijing
160	2020-12-03	我想咨询一下，城市更新拆迁补偿标准有哪些	Sichuan
161	2020-12-03	什么是供给侧改革？	Beijing
162	2020-12-03	6月27日 星期一 早上好！读报时间1、头条：29日起上海辖区内无中风险地区且近一周内无社会面疫情的街镇，有序放开餐饮堂食，疫情防控取得阶段性成功。2、赛事：昨晚中国队组合曹缘、王宗源夺得国际泳联世锦赛男子双人3米板决赛冠军。3、行业：我国首个海洋油气生产装备智能制造基地海油工程天津智能化制造基地投产。4、能源：山西建成全国最大煤层气田，年抽采能力超20亿立方米。5、防汛：山东发布山洪灾害气象预警并启动洪水防御Ⅳ级应急响应。6、农业：最新农情调度显示全国夏播粮食作物播种已过八成，总体进展顺利。7、社会：国家铁路局和公安部近日公布新版铁路旅客禁止、限制携带和托运物品目录。8、地方：河北明确将建筑节能改造、电动车充电桩作为城镇老旧小区改造重点内容。9、媒体：26日起中央广播电视总台特别制作的五集专题片《香江永奔流》播出。10、财经：济南、合肥、南京、成都、福州等省会城市“解绑”非中心城区买房…	Ningxia
163	2020-12-03	领导留言板>地方领导>天津市>天津市委书记李鸿忠 2022年老旧小区改造能否把楼顶修缮纳入其中	Tianjin
164	2020-12-03	第二层面的，先鼓励外国学者“来中国期刊”上发论文吧[嘻嘻]而不是相反。 科研成果应该是是最新、最前端的信息哈。 都这样了，也不怕卷得更欢畅了[二哈]全球一起卷【原微博】新冠肺炎疫情是二战后影响面最大的全球性事件之一。新冠肺炎疫情引发的问题、分歧、矛盾或冲突，严重冲击了当今世界发展的格局和全球经济秩序。从全球治理体系、投资贸易体系、发展模式、地缘政治等诸多方面看，世界已处于剧烈动荡的百年大变局中。疫情让我们反思城市发展、城市建设、城市治理的方式。城市的发展要遵循城市规律，不能本末倒置，城市发展、城市建设、城市治理要协调推进。同时，城市发展要完善城市治理，明确城市治理的事权、主体、单元、目的、方式、依据。疫情之后，以新理念、新业态、新模式全面融入经济、政治、文化、社会以及生态文明建设各领域和全过程，并通过数字技术来构建全脑城市（Whole-Brain City）系统，是一个非常有前瞻性、但又…	Tianjin
165	2020-12-03	转发微博【原微博】申论好词好句 ​​	Gansu
166	2020-12-03	我为群众办实事丨南通启东移动助力老旧小区“旧貌换新颜”	Beijing
167	2020-12-03	衡阳市->市直 衡阳市演武坪社区老旧小区改造分包商杨某某拖欠农民工工资	Hunan
168	2020-12-03	举报广东省旅游控股集团有限公司和广东省城乡规划设计研究院	Beijing
169	2020-12-03	//@坦荡为人磊落行事:北京如此行为？？【原微博】一个盖有公司项目部章的通知就代表政府言行举措？？请问地方政府就如此放权放心的让此公司为业主服务？？如出现差错及安全隐患政府是否又当不知情！惰性行为❗ ​​	Beijing
170	2020-12-03	牢记中国共产党是什么、要干什么这个根本问题	Beijing
171	2020-12-03	每日新闻集锦（2022年6月27日）	Beijing
172	2020-12-03	曹远征：厘清中国基建投资的三个关键问题	Beijing
173	2020-12-03	曹远征：厘清中国基建投资的三个关键问题	Beijing
174	2020-12-03	关于投诉正义路6号市纪委监察局宿舍老旧小区改造从2021年施工到现在还未完工的问题	Hainan
175	2020-12-03		Unknown
176	2020-12-03	中华人民共和国辽宁省沈阳市大东区的老旧小区改造没有使得百姓受益尤其是2-6和2-8之间的车库至今没有改造，导致老鼠，流浪猫狗变为小区隐患，希望有关部门能够尽快安排解决上诉问题还小区居民一个美丽的小区 ​​	Liaoning
177	2020-12-03	转发微博【原微博】#武汉老旧小区改造# 【#小区事 问诗琪# | 老旧小区加装电梯有哪些门道】小区事，问诗琪。最近，长江日报主播熊诗琪走进小区，针对市民关心的老旧小区如何加装电梯问题进行了解答。（出镜熊诗琪 詹松 文本统筹孙笑天 制作杨荣峰 审看郑慧） http://t.cn/A6aGGsID ​​	Hubei
178	2020-12-03	转发微博【原微博】【#住建部通报成都砍桂花树事件#】项目实施范围内原有各类树木143株，实施过程中共迁移84株，砍伐31株（其中桂花树20株），剩余28株。经核查，该项目事先未发布公告征求公众意见，涉及城市树木事项未按程序报批，监管部门履行职责不到位，违反《城市绿化条例》有关规定，以及《住房和城乡建设部 国家发展改革委关于进一步加强城市与建筑风貌管理的通知》（建科〔2020〕38号）、《住房和城乡建设部办公厅关于在城市更新改造中切实加强历史文化保护 坚决制止破坏行为的通知》（建办科电〔2020〕34号）有关要求，野蛮施工、乱砍乱伐，对城市生态和人居环境、城市特色风貌造成破坏。http://t.cn/A64Dxd2P http://t.cn/A64i9zCk	Liaoning
179	2020-12-03	“里子”好了更有“面子”	Beijing
180	2020-12-03	发布了头条文章：《〖招标专栏〗沈阳市沈河区2022年老旧小区改造项目-材料分包入围的招》 http://t.cn/A6aGB0RH ​​	Hebei
181	2020-12-03	〖招标专栏〗沈阳市沈河区2022年老旧小区改造项目-材料分包入围的招	Beijing
182	2020-12-03	今日早报 每日精选15条新闻简报 每天一分钟 知晓天下事 6月27日	Beijing
183	2020-12-03	每日资讯简报，一分钟知天下事 6月27日	Beijing
184	2020-12-03	《人民日报》●天津印发通知，明确符合条件的失业人员可按每人每月400元的标准领取失业补助金。●河北印发通知，将建筑节能改造、电动车充电桩作为城镇老旧小区改造重点内容。●湖北出台措施，对符合条件的小微企业提供最高300万元、期限不超过2年的创业担保贷款。●河北：“特岗计划”报名时间为6月28日至7月3日。●河南郑州：今天起，进入公共场所和乘坐公共交通工具的人员，须扫“场所码”查验72小时核酸检测报告。	Fujian
185	2020-12-03	#济南市中区老旧小区改造惹民怨#国家有力量，人民才敢有信仰！@向王小洪部长呼救！@向刘忠义局长呼救 向@山西省公安厅孙洪山厅长呼救求助向@向运城市公安局刘春安局长呼救 和新绛县公安局赵刚局长呼救 请几位青天公安大人救命，我已崩溃在生死边缘……上有老下有小 日子举步为艰……拜托给我追赃挽损让我活下去[泪][泪][泪][泪][泪][泪] 因为被诈骗被家里人抛弃时时刻刻想跳立交桥……真的可悲呀。身为山西公安的你们也要抛弃受害人吗？[伤心][伤心][伤心][伤心][伤心][伤心]2020年4月在新绛县公安局报案至今压案不查，没有追回一分损失让我绝望无助更加痛心……我已经承受了巨大的痛苦，支离破碎的家庭、各种艰难挣钱、拼命节衣缩食、以及灵魂深处的无限自责都让我们食不甘味、睡不安寝！然而更加让受害人绝望的是山西省运城市，新绛公安的压案不查，作为掌握大量权利技术以及各种资源的庞大国家安全机构，为什么不…	Shanxi
186	2020-12-03	#济南市中区老旧小区改造惹民怨#呼救……呼救，北京王小洪部长，刘忠义局长，山西省公安厅孙洪山厅长、运城市公安局刘春安局长，新绛县公安局赵刚局长，我被诈骗的负债累累，精神折磨时好时坏，求救、求救、求救、国家要求全链条打击电信网络诈骗团伙、深挖上下游就能触碰到金主、我必将誓死维护自己的合法权益、直到追回我的损失为止。正义有力量，我们老百姓才有信仰！ ​​​恳请山西省公安厅孙洪山厅长，、赵刚局长督促督办我被诈骗案件、两年三个月，2，3，4，级卡主一个没有抓，时间真的真的太久太久了、心力交瘁、请给我领导以雷霆般的速度批准抓捕犯罪分子归案、追回我被诈骗的损失 @公安部刑侦局 @山西公安 @公安部赵克志部长呼救 @向刘忠义局长呼救 @向山西省公安厅孙洪山厅长呼救	Shanxi
187	2020-12-03	后海什刹海没有明显效果【原微博】【西城区：持续推进城市更新工作 文物腾退老城保护成效显著】记者从2021年西城区两会新闻发布会上了解到，截至2020年底，西城区已完成北海医院、东天意市场降层拆除和粤东新馆、宜兴会馆文物腾退工作。 http://t.cn/A65hKOfH ​​	Hebei
188	2020-12-03	城市副中心西营前街锅炉房更新改造项目取得规划审查意见，意味着该项目由探索谋划正式跨入建设实施阶段，预计明年完工并投用。小小锅炉房将变身家园中心，承载新的城市功能，为更多居民提供优质的公共服务。该项目也作为“案例”，探索出了一条存量资源利用及落地实施的副中心路径。西营前街锅炉房位于中仓街道西营前街小区东南侧，建于上世纪九十年代，曾为小区7000户居民供暖。2013年，随着小区供暖方式改变，锅炉房逐渐退出历史舞台；2018年以前始终闲置，甚至垃圾遍地，蚊虫滋生，让周边居民避之不及，一度成为社区的一块疮疤。2018年，中仓街道与产权方通州房地产开发有限公司达成协议，以每年25万元的金额租用，用作为残疾人提供服务的温馨家园，并委托第三方公司北京市通州区手递手残疾人服务中心运营。为了增加空间，运营方将锅炉房隔成了三层，西楼一层设置七间教室用于残疾人康复、教育培训、帮扶就业、职业推介等；二层为办公区…	Hebei
189	2020-12-03	什么叫城市更新？『北京城市更新“十四五”规划来了，有这六大关注点』http://t.cn/A6ayFPKA ​​	Beijing
190	2020-12-03	#济南市中区老旧小区改造惹民怨#呃呃不说别的 市中区真的好烂 ​​	Shandong
191	2020-12-03	发布了头条文章：《宝安——西乡凤凰岗旧改城市更新项目，打造西乡华润城》 http://t.cn/A6aGpoTU ​​	Guangdong
192	2020-12-03	宝安——西乡凤凰岗旧改城市更新项目，打造西乡华润城	Beijing
193	2020-12-03	转发微博【原微博】2022年秦皇岛市海港区三十个老旧小区改造名单 http://t.cn/RXmz2ol ​​	Hebei
194	2020-12-03	网民您好：您反映的问题，2021年8月9日，北京市规划和自然资源委员会东城分局派实施科工作人员李同志致电您，经与您沟通，您表示想了解崇外六号地规划情况。答复意见如下：已告知您，按新总规和核心区新控规“老城不能再拆”的要求，该片区将采取恢复性修建方式进行城市更新，正在由属地街道和建设单位编制街区更新综合实施方案。北京市规划和自然资源委员会东城分局实施科工作人员李同志已于2021年8月9日15时答复您以上情况。	Unknown
195	2020-12-03	Manifesto是一个城市更新品牌，注重年轻人的娱乐，改造城市中被人忽视的地区，项目的落成填补了城市的缝隙，激活了城市中未被充分利用的空间，使其成为一处全新的社交聚集地。 ​​	Chongqing
196	2020-12-03	🔴数字能源专题报告大趋势 新机会1. 自上而下：“双碳”催化产业大变革1.1 大逻辑：双碳的顶层战略“双碳”政策旨在解决以二氧化碳为首的温室气体排放所引起的全球气候变暖问题， 以及人类社会长期的生存问题。 国务院明确“双碳”任务及“三步走“战略，“双碳”上升至国家战略。1.2 势在必行的确定趋势预计我国碳中和最可行路径为“电力行业深度脱碳，其余行业深度电气化”。电力供给 全面转向清洁能源，通过电气化推动其他部门减排，通过碳汇、碳捕捉等对冲农业排放。1.3 双碳对全能源行业都将产生影响能源与公用事业：包括电力、燃气、水务、污水处理、废物及再利用等细分行业，其共 同的行业特点一是都属于资产密集型企业，且往往涉及市政网络(如电网、燃气管网、 自来水管网)的建设与运维；二是都涉及民生，往往需要政府特殊经营许可，客户量大， 且不是一次性买卖，而是周期性地消费、计费与收费。由此所衍生的数字能源包括数…	Shanghai
197	2020-12-03	发布了头条文章：《龙华观澜牛湖社区 鸿荣源城市更新旧改》 http://t.cn/A6aGKKsb ​​	Guangdong
198	2020-12-03	龙华观澜牛湖社区 鸿荣源城市更新旧改	Beijing
199	2020-12-03	发布了头条文章：《招投标：开封市城北国家粮库城市更新项目招标公告》 http://t.cn/A6aGoZJj ​​	Inner Mongolia
200	2020-12-03	招投标：开封市城北国家粮库城市更新项目招标公告	Beijing
201	2020-12-03	人间正义用得着你来维持吗？国家民族用得着你来担忧吗？你不就是个平民百姓吗？你管好自己不就行了吗？又不是你的责任！你又没行凶作恶，你又没欺压百姓，你又没贪赃枉法，你又没勾结外族，你又没崇洋媚外，你管那么多干嘛？你问心无愧啊！	Shandong
202	2020-12-03	一周新闻摘要2022-06-27（总第10期）	Beijing
203	2020-12-03	今晚，讲个重要细节！	Beijing
204	2020-12-03	今晚，讲个重要细节！	Beijing
205	2020-12-03	转发微博【原微博】C#太原城市运行管理服务# 为全面落实《山西省扎实推进稳住经济一揽子政策措施行动计划》部署，我省日前出台《山西省住建领域稳经济实施细则》(以下简称《实施细则》)，切实解决企业和群众“急难愁盼”问题。 住房和城乡建设是稳增长扩内需、建设强大国内市场的重要领域，对于稳定宏观经济大盘具有积极作用。《实施细则》从推进市政基础设施建设、降低市场主体成本、促进房地产业健康发展等6方面推出27条具体措施。 推进市政基础设施建设。加快实施综合管廊建设；积极开展城市供水老旧管网改造；扎实推进城镇排水管网雨污分流改造；支持电动自行车充电设施设备建设，在老旧小区改造过程中逐步实现自行车充电设施全覆盖。 降低市场主体成本。积极配合价格主管部门，指导供水、供气企业采取有效措施，设立6个月的费用缓缴期，缓缴期免收滞纳金；降低建筑企业担保负担，在房屋建筑和市政基础设施领域全面推广保函(保险)替代现金…	Shanxi
206	2020-12-03	这也能验收合格吗？	Unknown
207	2020-12-03	深圳城市更新白石洲旧改工程进度，超前预期推进。#深圳城市更新##深圳回迁房##白石洲# 深圳 http://t.cn/A6aGikMt ​​	Guangdong
208	2020-12-03	宝安西乡街道河东村旧改城市更新项目	Beijing
209	2020-12-03	穿衣戴帽城市更新警告//@F伯爵: 没有声调…//@王晖:转发微博【原微博】成都的朋友们，这是真的假的？为了迎接大运会，店铺改成拼音牌匾。问题是拼音就算念出来外国人也不知道意思。这是普遍的还是某个街道办突发奇想？大运会不办了改回来费用咋办？ http://t.cn/A6abB348	Overseas
210	2020-12-03	宝安西乡宏发臣田旧改	Beijing
211	2020-12-03	发布了头条文章：《龙岗平湖乡保利城市更新旧改，一期明年开工 3年选房》 http://t.cn/A6aGiG88	Guangdong
212	2020-12-03	转发微博【原微博】呼和浩特：老旧小区改造施工人员乱接电线引发火灾 现场一片狼藉。地处呼和浩特大学西路前进巷蒙吉利小区红砖楼，昨天下午着火了。旧小区改造楼道清理墙皮，施工人员乱接线致使着火，然后用水扑救，引发电缆大面积着火，小区停电、停气。 http://t.cn/RC5pZkB ​​	Fujian
213	2020-12-03	#广东彩票史上第一大奖诞生#【原微博】（实名举报）真实事件，请求大家关注，转发！祝好人一生平安！谢谢！ 此次唐山打人事件大家伸张正义，广泛传播，引起了领导的重视。在国际化大都市的深圳，文明城市，经济等各方面排在全国前列，然而在深圳福田却发生店铺被黑恶势力团伙打砸，民警殴打老人，房屋被强拆，投诉多年派出所不予立案处理，黑恶势力背后的保护伞究竟是谁？这样的事实说出去，你敢相信会在深圳发生吗？ 深圳福田店铺被打砸，民警殴打老人，房屋被强拆， 投诉多年派出所不予立案处理，黑恶势力背后的保护伞究竟是谁？ 黑恶势力上沙股份公司、坤全物业公司三十多人于2020年4月25号凌晨打砸我位于深圳市福田区沙头街道上沙综合市场的便利店，将我非法拘禁，报案后沙头派出所一直不予立案，本人现针对福田公安分局之前的回复提出以下几点疑问，请相关单位一一回复： 1.非法拘禁罪（非法限制他人人身自由）为何拖了一年多未处理？且…	Shanghai
214	2020-12-03	龙岗大运 中心！陂头背及建新村旧改	Beijing
215	2020-12-03	龙岗布吉南岭村利益统筹项目 最新消息	Beijing
216	2020-12-03	宝安中心区翻身地铁站.47区-福晟旧改 前海合作区	Beijing
217	2020-12-03	海岸城福田村旧改！未来新地标将建490米摩天大楼！	Beijing
218	2020-12-03	宝安沙井金蚝小镇旧改项目，华润旧改开发，已立项	Beijing
219	2020-12-03	宝安沙井金蚝小镇旧改项目，华润旧改开发，已立项	Beijing
220	2020-12-03	宝安—沙井金蚝小镇城市更新旧改	Beijing
221	2020-12-03	沙井街道金蚝小镇华润置地旧改项目回迁房指标房	Beijing
222	2020-12-03	光明大街旧改，光明集团办公楼片区	Beijing
223	2020-12-03	伟大建党精神在上海	Beijing
224	2020-12-03	伟大建党精神在上海	Beijing
225	2020-12-03	害人精，给人家屋外面铺满会得白血病的沥青[怒骂][怒骂]【原微博】#草店子社区# 工作日记：2022年5月26日，早上8:30点，徐亮、李曼，接到家住草店子白银巷98号居民魏先生报警求助，说之前老旧小区改造路面铺的沥青把两头的排水沟挡住了，不下雨就往家里渗水，下雨渗水更严重，请求我们帮助联系处理。10时电话联系老旧小区改造负责人青总到现场查看渗水情况，商议解决办法，尽快进行处理。11时到塞凯医疗器材有限公司了解被骗情况，老板及员工均下载了国家反诈中心APP并开启来电预警功能，之前也定期上门宣传过反诈。下午到辖区内巡查走访，排查安全隐患，发现部门商家在门口烧火做饭的而且没有任何防护措施，极度不安全，找到商家负责人进行劝导提醒，尽快整改，以免引起严重后果。	Hubei
226	2020-12-03	甘州区召开乡村建设行动暨城市更新项目现场推进会议（二） http://t.cn/A6aGxSJ7 ​​	Gansu
227	2020-12-03	[赞]【原微博】#威海身边事# 【现场感受投资审计转型发展“加速度” 市审计局举办“#政府开放日#”活动】6月24日，市审计局开展了以“投资审计转型看威海”为主题的政府开放日活动。20名公众代表走进威海老港区城市更新改造和威海远遥浅海科技湾区项目现场，近距离了解政府投资审计工作的新进展、新变化。 9时许，代表们来到威海老港区城市更新改造项目施工现场。“我们派驻专业审计人员对项目建设管理情况进行全过程跟踪审计。同时，采用随结随审的审计方式，让结算审计更加精细高效。”市审计局工作人员的介绍让公众代表频频点头。随后，大家听取了审计组如何对项目进行系统研判，分析确定审计监督重点难点问题，并拟定针对性解决措施，通过清单化管理，提升审计服务质效等内容。 当天，在远遥浅海科技湾区项目现场，一架白色无人机吸引了不少人的注意，这正是审计组人员在利用无人机技术对绿化工程实地测量。“我们利用无人机、GPS相融…	Shandong
228	2020-12-03	我操你妈，到处铺沥青，麻痹一出太阳就闻毒气，操你妈，你们这些卖沥青给别人家楼底下铺上沥青的黑社会，国家的罪人。吃国家干饭的蠢猪怎么想到把沥青铺人家窗户外面的。【原微博】【马鞍山市花山区启动2022年老旧小区改造】6月18日上午，马鞍山市花山区全面启动2022年老旧小区改造，共涉及25个老旧小区，622栋住宅楼，改造总建筑面积超过163万平方米，惠及居民20243户。 本次改造为基础类和完善类，内容涵盖道路沥青摊铺、雨污水管网整治改造、海绵城市建设、楼栋外立面出新等等，预计今年12月份竣工。	Hubei
229	2020-12-04	深圳龙岗新生仙人岭拆迁赔偿？红本房城市更新时的宗地面积可有权享受金钱补偿吗？	Beijing
230	2020-12-04	#马上办# @马鞍山发布 老庄村，育苗村这块老旧小区改造有考虑重新规划停车位吗？每天下班回家都没停车位有些停车位还有电瓶车占位置，停在别人家门口又被说，老小区停车难，有看到过其他老小区改造是有重新规划停车位的，请相关部门考虑下，谢谢 ​​	Anhui
231	2020-12-04	各区(功能区)>留言板>武拖宿舍改造拆迁问题	Hubei
232	2020-12-04	西安街市场及周边改造更新项目开工	Beijing
233	2020-12-04	西安街市场及周边改造更新项目开工	Beijing
234	2020-12-04	近日，伍家区领导实地踏勘汉宜村城市更新项目	Hubei
235	2020-12-04	#济南市中区老旧小区改造惹民怨#！ ​​	Shandong
236	2020-12-04	转发微博【原微博】#济南市中区老旧小区改造惹民怨#你觉得济南老旧小区改造以后，效果如何？ http://t.cn/A6aGPDu9 ​​	Shandong
237	2020-12-04	适老化建设让首善之都更智能更温暖随着社会发展以及科技水平提升，社会管理出现越来越的智能化与高科技化，这也让北京的城市公共服务越来越便捷与高效率。这其中，北京将大量智能化改造应用到服务老人身上，为老人提供更多适老化服务。这种适老化服务，需要从技术产品到服务政策都进行适老化建设，让北京显得越来越宜居，也越来越温暖。适老化建设，一是在公共场所打造无障碍设施，让老人便捷地出行；其次是提供更多便捷化的公共服务，比如现在老人打车，只需要用手机在车站扫码就可以直接让网约车司机定位，或者直接拨打电话，网约车司机就可以定位。另外适老化服务，还包括对老旧小区改造，在老人居住房子里打造更多适合老人居住的家具，比如老人居住房子的家具，都是圆角的，老人就算摔倒，也不会有多大安全影响。比如老人在浴室有专门凳子，有各种把柄，老人淋浴时会更安全。这些可以让老人安全舒服服地生活。这些一系列的试好了服务，让老人得到更多优质…	Jiangsu
238	2020-12-04	#济南市中区老旧小区改造惹民怨#历下区改造的好吗？除了墙面用最劣质的油漆一年刷三次，小区楼下墙上的宣传画一年画几次，还干啥了？ ​​	Shandong
239	2020-12-04		Unknown
240	2020-12-04	黑龙江绥化安达市人民政府，强行解除行政合同，推诿扯皮不给企业赔偿	Beijing
241	2020-12-04	3月28日，北京市住建委官网发布《关于进一步加强老旧小区改造工程建设组织管理的意见》（以下简称为《意见》） ​​	Zhejiang
242	2020-12-04	各区(功能区)>留言板>老旧小区改造面子工程	Hubei
243	2020-12-04	城发投瑞凝府，一环2.0超低容积率城发投，改变石家庄的国营企业于去年成立，参与了石家庄各大城中村改造项目​，还有祥云国际等烂尾楼工程资产可以动用500万以上的看过来​ 石家庄 ​​	Hebei
244	2020-12-04	海河零碳论坛·周末系列沙龙丨城市更新下的“减碳神器”	Beijing
245	2020-12-04	海河零碳论坛·周末系列沙龙丨城市更新下的“减碳神器”	Beijing
246	2020-12-04	分享网易新闻《实操中，单一具体城市更新项目的拆建比很难实现时，该怎么办？》 http://t.cn/A6aGLIfU 来自@网易新闻客户端 #网易新闻# ​​	Hunan
247	2020-12-04	不得不说，北京所谓的老旧小区改造，就是官商勾结贪污寻租的借口吧！各种豆腐渣工程，装修外墙还把我们小区好多家的空调弄坏了，又以疫情为借口不给维修（那为啥空调厂商能进我们小区维修）结果都是人为原因损坏并泄露制冷剂，鹅心[鄙视][鄙视] ​​	Beijing
248	2020-12-04	青年让城市更美好丨山东：以“友好之城”待“有为青年”势必在“走在前、开新局”上取得突破性进展的山东，正对城市和青年寄予更多期待。不久前召开的山东省第十二次党代会提出，“打造青年发展友好型城市，营造优质人才生态”，这既是对山东此前“青年发展友好型城市建设”工作的充分肯定，又对未来工作方向提出了更具体要求。让城市“年轻态”，让青年“更出彩”，在山东，更友好的城市和更有为的青年，正相得益彰、共融共生。6月21日，“青年让城市更美好”青年发展友好型城市建设论坛即将举办，这是共青团山东省委贯彻落实山东省第十二次党代会精神，整合优势资源助力青年成长，汇聚青年力量服务城市发展的又一务实举措。青年是创新创造的生力军，城市是社会经济发展最活跃的地区。作为最富活力、最具创造性的群体，青年与城市的紧密互动乃至同频共振，将深刻影响着一座城市的未来。2021年10月，山东在全国率先启动全省域青年发展友好型城市建设…	Shandong
249	2020-12-04	阳光总在风雨后！英德各地救灾复产正有序进行！	Beijing
250	2020-12-04	阳光总在风雨后！英德各地救灾复产正有序进行！	Beijing
251	2020-12-04	《住宅产业》主办单位：住房和城乡建设部出版周期：月刊ISSN：1672-9013CN：11-5221/TU栏目：建筑，技术与部品，规划与设计，开发与建设，行业动态，行业探索，老旧小区改造保温隔热，住建艺苑 等 ​​​	Hebei
252	2020-12-04	老旧小区改造，花坛瓷砖这种贴，瓷砖过长，花坛过短，会折坏和伤到人，工程监理没有质量监督吗？可想正好质量会怎么样。 这种海绵城市就是个笑话，质量差的一批，喷点漆就绿色了？还不如以前绿草青青，现在小区二手房价都不如以前了。 以前楼与楼之间是有很多路的，现在只留一条，其他全部用廉价的花草堵上，本来可以就近进出小区，现在就要绕大圈才能出去，或者踩着花草过去，老旧小区改造的设计师是用屁股思考问题吗？这还不如以前80年代方便呢。	Yunnan
253	2020-12-04	156亿！中铁建喜获陕西大标	Beijing
254	2020-12-04	截至目前（1-5月份），全国新开工改造城镇老旧小区2.74万个、474万户，按小区数计占年度目标任务的53.5%。其中，河北、湖北、山东、内蒙古、贵州、北京开工进展排名靠前。从老旧小区改造进度来看，截止2022年5月末，北京计划新开工改造城镇老旧小区400个、20.84万户，目前已开工283个、14.14万户。#北京[超话]#	Tianjin
255	2020-12-04	广东本土新增“1+4”，广州深圳珠海最新通报	Beijing
256	2020-12-04	[汉中吧]棚改又来了 汉中马上又要诞生一批拆二代	Beijing
257	2020-12-04	再获AA+评级，透视海伦堡的稳健发展底色	Beijing
258	2020-12-04	华润湖贝统筹片区项目C4地块权利主体公示附宣传视频	Beijing
259	2020-12-04	深圳旧改是什么？如何投资？	Beijing
260	2020-12-04	罗湖棚改重大修订：旧小区≤20年、容积率＞2.5不能申报	Beijing
261	2020-12-04	//@文慧堂采薇:卖是卖不动的~接盘侠是没有的，印钞票是不行的，主动内循环即主动贬值~肉烂在锅里🤗存量资产贬值清理释放~放水~盘活~并购重组……[打call][打call]【原微博】#中国经济# 【盘活存量的文件来了，史诗级的大放水！】之前就说过，今年各地已经发布出来的重点大基建项目大概是有三十五万亿！三十五万亿接近08年的十倍了。而且，这个数字根据经济情况可能还会继续增加。那这个水是从哪儿来的呢？今天的文件其实就是答案，盘活存量资产。那这个本质上其实是又一次的放杠杆。只是以前的房地产模式是卖地，房企盖房，最终让居民来承接。不管是六个钱包，还是20年30年的房贷，用未来的钱刺激城市化。但是走到今天再继续放杠杆，老百姓已经接不住了，那谁来接呢？ 咱们看到之前就专门出台过文件，支持发展县域经济。但是县城也没钱，既然增量的土地卖不出去了，那就给目前还相对优质的资产在上波杠杆儿呗！比如文件里面就…	Guangdong
262	2020-12-04	四川省 » 成都 » 武侯区 » 中央花园三期老旧小区改造	Sichuan
263	2020-12-04	转发微博【原微博】押题作文27篇 考前申论27篇押题 主要包含了党史学习、脱贫攻坚、乡村振兴、抗疫精神、红色（传统）文化、基层治理、科技创新、等方面，覆盖近期最新最热考点，适合考前积累背诵～ ​ ​​	Heilongjiang
264	2020-12-04	深圳龙华区清湖老村旧改，鸿荣源再起云涌打造高品质城市综合体，单价3.X有回迁房指标项目信息项目名称：龙湖清湖老村城市更新位置：4号线清湖北站附近更多情况咨询热线：15989317045 ​​	Guangdong
265	2020-12-04	[中西部地区吧]湖北省w常w、荆门swsj王祺扬已任襄阳市wsji	Beijing
266	2020-12-04	领导留言板>地方领导>山西省>大同市>大同市委书记卢东亮 新世纪南苑热力改造诉求	Shanxi
267	2020-12-04	转发微博【原微博】【以县城为重要载体 #中央这份文件勾勒城镇化建设新图景#】中办、国办印发的《关于推进以县城为重要载体的城镇化建设的意见》6日发布。以县城为重要载体的城镇化建设，发展目标是什么？又有哪些具体任务？快戳长图速览这份文件的要点吧！（记者潘洁、周圆、王悦阳） ​​	Shandong
268	2020-12-04	“由此，及时大规模对启动基建项目就具有了特别的意义。尤其是如保障房建设、农田水利基础设施建设、城市更新改造建设等土木建筑项目，不仅带动的相关行业多，而且又可以在城乡很多地方市同时开工，对扩大总需求稳定经济具有显著的作用，其效果不亚于发放消费券。”【原微博】“房地产行业前后关联四五十个行业，前项关联涉及是钢材、水泥、玻璃等重工建材行业，开工面积的大幅度下降，就意味着这些产品销售会出现严重困难，并因此形成这些重工业行业产能过剩，导致经济更大速度的下滑。后项关联涉及家电、家具乃至床上用品等电子轻工消费品行业，1月-4月这些产品的销售都下降了10%以上。这不仅会拖累经济增长，更重要的是，这些行业是劳动密集性产业，对就业带来了严重压力。 从这个角度看，由于基建投资在实物量上实际地消耗水泥、钢材等物质产品，无论在发达的上海还是边疆地区的县城，修建一平方米建筑物用的水泥、钢材是一样多的。”	Jiangsu
269	2020-12-04	领导留言板>地方领导>山西省>太原市>太原市委书记韦韬 老旧小区改造燃气管道可以这样接吗	Shanxi
270	2020-12-04	各区(功能区)>留言板>玫瑰西苑小区向永丰街道反应问题	Hubei
271	2020-12-04	[梅河口吧]【图片】梅河口老旧小区改造太糊弄了！	Beijing
272	2020-12-04	稳增长背景下基础设施建设的重点方向：从项目领域看，网络型、产业升级、城市、农业农村等领 域基础设施建设将成为发力重点。一是交通、能源、水利等网络型基础设施我国在交通、能源、水利等领域的基础设施建设依然存在较多不足，未来有较大发展 空间。从交通基建领域来看，未来我国交通基建项目 投资力度较大。从能源基建领域来看，能源结构绿色低碳化转型与全国电网转型升级将带动大规模能源基建投资。未来我国新能源将加速布局， 风电光伏基地建设将成为基建投资的重要增长点。另一方面，以新能源为主体的新型电力系统构建迫切性提升，电网转型升级将带动大规模投资。水利基建方向。二是信息、科技、物流等产业升级基础设施。随着我国“东数西算”工程全 面启动，数据中心资源配置优化与结构调整将带动大量投资。三是城市基础设施建设其一，老旧小区改造；其二，市政设施更新改造，包 括城镇燃气设施、地下管网、生活污水排放设施等。县城城镇化作为…	Guangdong
273	2020-12-04	有没有人管呢？	Unknown
274	2020-12-04	请问丁香新村37.38幢这周边	Fujian
275	2020-12-04	领导留言板>地方领导>河北省>保定市>保定市委书记党晓龙 东元宝小区老旧小区改造17号楼	Hebei
276	2020-12-04	#济南市中区老旧小区改造惹民怨#讲个笑话，有个办法叫招标，再讲个笑话，有个公司叫绿地泉！懂得都懂！ ​​	Shandong
277	2020-12-04	深圳//龙华观澜金光华大布巷 旧改规划出炉，建面75万平方米	Beijing
278	2020-12-04	深圳南山绿景-万科——白石洲旧改	Beijing
279	2020-12-04	发布了头条文章：《深圳南山区白石洲旧改城市更新项目》 http://t.cn/A6aGPOVk ​​	Guangdong
280	2020-12-04	各区(功能区)>留言板 洪山区老旧小区改造	Hubei
281	2020-12-04	深圳南山区白石洲旧改城市更新项目	Beijing
282	2020-12-04	体量350万平 一期已开建！23亿，万科入股深圳最大旧改白石洲	Beijing
283	2020-12-04	南山---- 白石洲绿景集团旧改	Beijing
284	2020-12-04	河东某些地区看着是挺旧的【原微博】【天津二手商品流通电商产业园开园】#便民服务# 6月24日，2022天津二手商品流通电商产业园正式开园。该产业园坐落于在河东区十四经路3号二次方城市，也是全国首家二手商品流通电商产业园，将对促进天津国际消费中心城市建设，推进河东区城市更新之区建设打下坚实基础。（津云） ​​	Tianjin
285	2020-12-04	住建局2022年上半年工作总结和下半年工作计划（区县）	Beijing
286	2020-12-04	各区(功能区)>留言板>汉阳区琴台村老旧小区改造咨询	Hubei
287	2020-12-04	什么是土地整备利益统筹项目？这篇文章告诉你来详细告诉你！	Beijing
288	2020-12-04	众合天下是创新型民营企业，完全符合党中央国务院鼓励民企发展导向，三年无投诉，无违约，去库存，良性循环运转，专家认证可试可行。渝中公安、检察院明知证据不足，应不捕、不诉。为此紧急呼吁高层领导和部门，督导重庆市第五中级人民法院从速并公正判决，同时依法查处违法办案人员。【原微博】贵州天下众合债事生活服务有限公司的解债模式得到社会各界人士的认可，利国利民的企业。 ​​	Guizhou
289	2020-12-04	@文明李沧 @青岛文明网 @山东发布 @山东政务 @人民网山东频道【原微博】@李沧综合执法 @李沧环卫 @李沧环保 @李沧发布 @山东发布 @人民网 @青岛环保 @青岛城市管理 @山东卫视 世园街道辖区炉房花苑小区，按照今年青岛市城市更新建设年及作风能力提升年的号召，帮助我们小区解决问题，小区建成多年一直未物业管理属于开放小区脏乱差，一到下雨天小区道路坑坑洼洼居民无法正常出入，晴天天气尘土飞扬，生活垃圾到处乱扔，私搭乱建，电线乱铺设楼道内脏乱差配套设施不完善，天然气管道铺设完成多年费用也交了从未通气使用，供热管道未建设，一到冬李小区老人孩子冻的无法生活，楼道消防设施未安装存在重大安全隐患，今年5月份就失火一次，希望李沧区领导高度重视，按照作风提升年严真细实快的工作作风到我们小区实地调查帮助小区解决外墙保温，天然气，供热，，道路，卫生等问题，给小区居民一个环保安全的生活环境，确保小区居民和…	Shandong
290	2020-12-04	各区(功能区)>留言板 小区改造	Hubei
291	2020-12-04	还不跑吗？【原微博】房票政策看来在全国各地是普及开了。 只是说这个落到各地以后，到底是什么样的细则，就一个和一个不一样了。 看这个三四线城市的房票，拆迁面积是139平，要是按照货币补偿的话，就只有75万，选择房票以后，就多了15万的奖励，再加上其他的奖励，实际房票金额102万。 对于那些想要在本地买房的人来说，房票还是有一定吸引力的。	Beijing
292	2020-12-04	关于海秀西路135号仁和公寓小区改造项目不合理的问题	Hainan
293	2020-12-04	关于投诉城市投资控股有限公司负责人不作为的问题	Hainan
294	2020-12-04	放假回家小区成工地我爱你老旧小区改造政策吵死了一天天的 ​​	Hubei
295	2020-12-04	领导留言板>地方领导>河南省>郑州市>金水区委书记 关于反映纬四路10号院小区问题	Henan
296	2020-12-04	6月24日，近日，内蒙古包头市迎来持续高温天气。为确保企业项目和老旧小区改造顺利进行，建设者们不畏炎热坚守岗位，为城市建设贡献力量。 ​​	Beijing
297	2020-12-04	曹远征：厘清中国基建投资的三个关键问题	Beijing
298	2020-12-04	城乡一体化示范区：（146个）示范区双创科技园项目示范区河南大学综合试验园区建设项目示范区康必恩医学检验实验室项目中国农业大学开封实验站项目示范区户外公益宣传智慧平台建设项目示范区杨岗城中村改造安置房项目示范区瞿家寨野厂城中村改造项目（未来时代安泰嘉园）示范区瞿家寨野厂迁村并居项目（晖达新世界6号东院）示范区陇海二路（一大街—四大街）道路建设项目示范区老旧小区改造项目示范区基础设施提升项目示范区瞿家寨野厂迁村并居项目（晖达新世界六期13号院）示范区西蔡屯城中村改造项目示范区祥和棚户区改造项目示范区落堤安置房建设项目示范区花生庄于良寨城中村改造项目示范区辛堤头城市综合体建设项目示范区史砦城中村改造安置房A区（史砦新村）项目示范区横提铺安置房建设项目示范区星筑华苑安置房项目示范区复兴大道（五大街—十二大街）道路建设项目示范区七大街（东京大道—北环路）建设工程项目示范区陇海七路（一大街—十大街…	Unknown
299	2020-12-04	转发微博【原微博】市政协领导上周重点提案督办座谈会上，对城市有机更新和老旧小区改造相关提案开展办理协商。据市住建委，本市对符合条件的老楼努力做到“电梯应加尽加”，并制定16条具体工作措施，进一步提升老楼加装电梯速度。今年以来，截止到2022年6月20日，新开工电梯799部，为全年至少开工1000部打下了坚实基础。 政协北京市第十三届委员会第六十六次主席会议决定，把党派、界别、专委会和委员提出的32件“关于城市有机更新和老旧小区改造的提案”，确定为2022年度市政协领导督办重点提案议题。市规自委、市住建委、市国资委等承办部门正在推进各类提案有序办理。 老楼加装电梯是今年接诉即办“每月一题”的第一题。本市调整优化程序，创新提出“一户申请就启动，达到比例就确认，协商一致就开工”，加快推进项目启动实施。 在老旧小区改造方面，截至目前，全市共有1430个小区纳入改造计划（其中2022年新确认366…	Beijing
300	2020-12-04	领导留言板>地方领导>黑龙江省>哈尔滨市>道外区委书记 老旧小区改造	Heilongjiang
301	2020-12-04	注意【原微博】#珠海交通[超话]# 【注意！6月26日，这些区域继续开展大规模核酸筛查[话筒]】6月25日，横琴粤澳深度合作区、金湾区、斗门区、鹤洲一体化区域发布通告，6月26日继续开展部分重点区域大规模核酸检测。此外，香洲区、高新区发布通告，6月26日起，便民核酸采样点有变化。具体情况如下：#珠海城市服务台# ​​	Guangdong
302	2020-12-04	1楼. NO.1强化保障抢抓项目推进 汉中市滨江新区强化领导保障，严格落实一个项目、一名领导、一套专班、一抓到底的“四个一”工作推进机制，着力破解规划、土地、审批等项目实施瓶颈。截至目前，新区已累计完成固定资产投资30.53亿元，同比增长47.41%。2022年新区实施市级重点项目34个，完成投资51.89亿元，占年度任务的51.89%。其中，新开工项目19个，年度计划投资62.63亿元，已开工16个，开工率84%，完成投资24.35亿元，占年度计划的38.87%。 NO.2全员招商大抓项目招引 汉中市滨江新区持续开展全员招商，招商引资到位资金15.26亿元，占年度任务21.69亿元的70.36%，相比去年同期的6.97亿元增长118.94%。同时，强化跟踪对接，采取“社会投资人+EPC”投资模式，与中国三冶集团签订了规模达100.58亿元的龙江南路片区城市更新项目合作框架协议；积极对接…	Unknown
303	2020-12-04	【荣誉榜】中建八局这家单位荣获2021年度南京市市长质量奖	Beijing
304	2020-12-04	转发微博【原微博】一图读懂｜青岛市建设工程消防验收备案告知承诺制！ http://t.cn/A6cTu1Yr ​​	Shandong
305	2020-12-05	领导留言板>地方领导>陕西省>陕西省委书记刘国中 新城区北四合窑新盖违建	Shaanxi
306	2020-12-05	领导留言板>地方领导>内蒙古自治区>呼和浩特市>回民区委书记 小区改造，能不能多征求居民意见	Inner Mongolia
307	2020-12-05	转发微博【原微博】【#2021青岛年度经济成就奖揭晓# 张瑞敏荣获“青岛经济人物终身成就奖”】6月25日讯 今天下午，有着“青岛经济界奥斯卡”之称的青岛年度经济成就奖揭晓2021年系列榜单。经组织和社会推荐、企业自荐，审核评价，专家评审等程序，“‘十四五’规划纲要发布，青岛框定未来发展新蓝图”等十件事获评2021青岛年度经济事件；山东省港口集团总经理李奉利等十位企业家入选2021青岛年度经济人物；中路财产保险股份有限公司董事长杨敏等十位企业家上榜2021青岛年度新锐经济人物。年度最具影响力企业、年度最具创新力企业，青岛高质量发展创新案例也依次发布。 值得一提的是，根据组委会提名，今年特别设立青岛经济人物终身成就奖，海尔集团创始人、董事局名誉主席张瑞敏获此殊荣。 2021青岛年度经济成就奖评选活动由青岛市企业联合会、青岛市企业家协会，青岛出版集团，青岛市广播电视台，青岛日报社联合组织开展。…	Shandong
308	2020-12-05	发布老旧小区改造施工公告要多久？	Beijing
309	2020-12-05	//@用户7735365182:必须严惩不贷，给被害人一个公平公正公开的说法【原微博】黑龙江省绥化安达市政府，藐视合同法，藐视群众利益，无视中央规定，践踏党政威严。我百花园物业有限公司，证据确凿，可是安达市政府推诿扯皮，指鹿为马，迟迟不给我公司就行赔偿。 在唐山打人事件发生后，安达市政府为了避其锋芒，打着给我们企业解决问题的幌子，还是继续以各种各样的理由来敷衍推诿扯皮踢皮球！ 我本人在各大网络媒体实名举报曝光后，安达市人民政府，竟然非法动用警力！满安达市区全城抓我。！ 我公司跟安达市政府于2006年签订合同，承包位于安达市四道街百花园小区的，物业管理及供暖合同，期限为15年，（2006年6月1日至2021年6月1日止）。 我公司2006年接手百花园小区以后，小区基础设施损坏严重，小区业主上访，要求安达市政府给百花园小区就行维修。安达市政府根本没有这方面的资金，加之百花园小区是1994年始…	Heilongjiang
310	2020-12-05	领导留言板>地方领导>宁夏回族自治区>银川市>银川市委书记赵旭辉 咨询老旧小区改造的问题	Ningxia
311	2020-12-05	12月24日上午，盐河沿岸环境整治提升工作动员推进会召开。县委书记苏锋出席会议并讲话，强调要进一步统一思想、凝聚共识，全面启动盐河沿岸环境整治提升工程，高标准打造盐河生态景观廊道，快速提升盐河沿岸环境面貌，加快城市有机更新，改善人居环境，不断增强人民群众幸福感、满意度。县委常委、县纪委书记、县监委主任蒋颂华主持会议。县委常委、组织部部长、统战部部长、县政协党组副书记刘仓桥，副县长李明参加会议。苏锋指出要凝聚高度共识，在思想行动上坚决做到高度统一。要把整治提升作为展示城市形象的重要举措，充分认识盐河是灌云重要的生态廊道，两岸环境品质提升关系到整个城市的品质与吸引力，切实通过整治提升，着力打造盐河两岸舒适宜人的生活居住环境，进一步提升我县对外形象。要把整治提升作为推动经济社会发展的重要环节，着力将盐河打造为连接新老城区的重要纽带，推动盐河两岸服务业加速发展，促进县域经济、社会事业和环境的协调…	Unknown
312	2020-12-05	总价100万出头的指标房！深圳14号线地铁口！	Beijing
313	2020-12-05	光明最快，唯一可以签约的项目，《光明集团办公大楼城市更新》	Beijing
314	2020-12-05	星河＆华侨城《光翠路片区城市更新》	Beijing
315	2020-12-05	深圳地铁12、13、14、16号线又传好消息！48.5亿政府债券来了！	Beijing
316	2020-12-05	各区(功能区)>留言板>老旧小区改造	Hubei
317	2020-12-05	深圳福田村旧改项目合同方案：直接跟开发商签约开 发 商：海岸城集团项目名称：福田村旧改目前进度：已立项，专规已过交房日期：私聊面积：105平单价：私聊项目包含住宅，商业，办公等功能，位于中心区 深圳 ​​	Guangdong
318	2020-12-05	越秀华中：越秀地产向来重视多元业态协同开发能力的培植，但如果究其背后原因，那么城市更新项目、TOD项目储备的逐年增加必定是其中之一。这类项目的业态构成通常极其复杂，加之政府近年来对公建配套要求的提高，想要把地块内各要素之间的规划做得出彩，极其考验综合开发能力。这对多数房企来说是巨大的挑战，一旦做不好还可能变成烫手山芋，但越秀地产却能掌握主动。基于城市更新项目的复合特性，越秀地产能够打造出一套覆盖轨交枢纽、居住、商业、康养、长租、教育等全生活要素的有机住区生态，构建资源高度集成的城市生态链。而且项目落成后，才是越秀地产的多元化布局优势真正发挥出来的时候。依托于自身多元业务的发展，越秀地产能在项目内快速导入商业、教育、康养等多个领域的商家资源，并快速组建专业运营团队，让项目在短时间内就迸发出业态多样性的活力。这种以城市生态运营为出发点，而打磨出来的综合开发运营模式，实际上也是对传统的房地产“…	Hunan
319	2020-12-05	什么只有上涨的资产才有投资价值也拿来论，真不要脸 手里几套房没出？【原微博】赵燕菁也忍不住了，差不多是体制里第一个公开地产危机本质。 ​​	Guangdong
320	2020-12-05	心级服务 温暖相伴-商洛移动多地组织开展老旧小区线路整治工作	Beijing
321	2020-12-05	最近发现这两处的平房都打上了编号，是有动迁的意思吗不是已经开始老旧小区改造了吗没听说棚户区改造啊	Unknown
322	2020-12-05	领导留言板>地方领导>陕西省>陕西省委书记刘国中 老旧小区改造停工了，迟迟不开工	Shaanxi
323	2020-12-05	南山南油要旧改	Beijing
324	2020-12-05	南山南油要旧改	Beijing
325	2020-12-05	1：加快实验三小、第六幼儿园建设进度，确保秋季招生。完成城乡6所小学改扩建工程，扩建二中教学楼，筹建怀仁三中和第七、第八幼儿园，规划建设第一高级职业中学及实训基地。2：建设1个电子商务服务中心、1个仓储配送中心和11个乡镇电子商务服务站点，推动浙商电子商务产业园，以及中粮储备库、清泉路桥仓储物流中心建设，促进金沙滩和丽豪酒店运营，启动通用航空产业园项目前期工作。3：全面实施城市更新行动，改造24个老旧小区，12条城市道路、27条背街小巷，实施4项城市景观、40条背街小巷亮化工程，建设110千伏城中变电站及配套电缆隧道工程，完善怀安、仁人、怀善三处公共停车场，逐步实施污水管网“雨污分流”改造，推动智慧停车场运营和建成区5G网络全覆盖，提升城市能级。启动二广高速公路怀仁南出口和怀安大街西延前期工作，完成王家堡—怀玉街快速通道、G208王家堡至薛圐圙怀仁段改扩建工程。	Unknown
326	2020-12-05	老旧小区改造和拆迁相比，利益相差巨大，谈判破裂情急离场 http://t.cn/A6abnegB ​​	Hebei
327	2020-12-05	领导留言板>地方领导>湖北省>武汉市>江岸区委书记 金业里是否纳入城市更新及房屋征收计划	Hubei
328	2020-12-05	转发微博【原微博】#社区花园##花园# 四叶草堂研发负责人尹科娈告诉《中国花卉报》记者，“老友花园”是南宁市城镇老旧小区改造中，由政府主导、居民自主参与建造和维护的一个个的小花园（面积5平方米以内），通过老友议事会进行商议，经专业组织进行赋能培训，以激活闲置空间，培育公共精神，促进可持续发展。http://t.cn/A6a2RmMB	Jiangsu
329	2020-12-05	从BT到政府购买服务，再到棚改，PPP，再到城市更新，就是换件衣服。虽然，发行政府债就摆在明面上了，但是远远不够啊，如同水力发电，维持发动机运转发电需要的水太多了。 ​​	Sichuan
330	2020-12-05	自来水公司水改相关事宜	Hubei
331	2020-12-05	各区(功能区)>留言板>汉阳区，新五里路桥小区何时能够老旧小区改造	Hubei
332	2020-12-05	（公告）上海市黄浦区外滩源二期房屋征收项目土地前期整理项目监管服	Beijing
333	2020-12-05	（公告）上海市黄浦区外滩源二期房屋征收项目土地前期整理项目监管服	Beijing
334	2020-12-05	五和枢纽工程，重点城市更新项目，坂田长坑村旧改指标信息：长坑村旧改开发商：招商地产、长城资产、佳兆业面积：80-200合同方案：直接签约，确权项目名称：龙岗区坂田街道ZDY08城市更新项目目前进度：签约收楼，拆除中交房日期：取得施工许可证36个月过渡期金：45元/平装修补偿：800名额条件：不用社保，不用名额 深圳·五和(地铁站)	Guangdong
335	2020-12-05	车满为患太严重；必须快速腾退疏解，高高奖励优先解决好拿钱走人到外地，以后各种困难缩小，顺利开展工作，皆大欢喜，【原微博】【东西城腾退试点将至：城市更新 腾笼换鸟，北京锁定“全球中心城市”定位！】东西城腾退试点将至：城市更新 腾笼换鸟，北京锁定“全球中心城市”定位！北京金融产业的目标，... http://t.cn/A6q60ioP （分享自 @个人图书馆） ​​	Hebei
336	2020-12-05	河南镇平：解决“烦心事”打造宜居城	Beijing
337	2020-12-05	深圳坪山沙湖利益统筹项目5-7号地块签约目前还80/92/100/3个面积 喜欢这个这项目的客户得抓紧了.周边房价四万左右。（视频是六月初跟六月底这就是项目的速度） 深圳·碧桂园凤凰公馆 http://t.cn/A6abTDwu ​​	Guangdong
338	2020-12-05	逛逛城市更新：甘坑客家小镇南门周边交通及慢行系统改造工程项目标签：慢行系统、城市更新、交通空间、改造工程 ​​	Chongqing
339	2020-12-05	转发微博【原微博】分享@方益松 的@绿洲 动态： #苏大惠# 《南京日报》：超1500名患者获理赔... http://t.cn/A66wnVKv ​​	Beijing
340	2020-12-05	回复@北京12345:已经停电12小时了，我一夜没睡的人都要去上班了，但还是没来电，不敢相信这是北京城市副中心的市政能力，超过12小时没来电，而且是在北京最热的一天。刚刚上班下楼才见老旧小区改造的电工来修了，真心希望一次性给改造完了，彻底解决这个问题。【原微博】#北京局地气温超40度##北京今年首个高温预警##北京高温# 真的要热死了，没法睡了，索性吐下槽。 晚上8点多停电了，问了一圈说是进楼的线坏了，供电公司的说不管，他们只负责到电线杆和电表的问题，居委会协调了物业公司来修，我感觉看到了希望。 结果来了3分钟电，说要拉闸一会就修好了，结果拉了闸就没下文了。 热得实在睡不着，屋里近32度，又特别觉得不好意思的打电话问了下社区，结果说的是人家维修师傅没工具回去了，等明天早上再来看。 就这情况也没人在群里说一声，就这样的物业，怎么可能有人缴费。 想说，近期政府老旧小区改造挺好的，为什么这个公…	Beijing
341	2020-12-05	分享图片 ​​	Zhejiang
342	2020-12-05	今年前5月市级重大项目建设稳定向好 累计完成投资1515亿元	Chongqing
343	2020-12-05	各区(功能区)>留言板>老旧小区改造咨询	Hubei
344	2020-12-05	三星堆与商代早期的联系应该还有遗址可以寻找吗吗，徐汇区委副书记、区长钟晓咏代表说，报告明确要“推动中心城区提高经济密度和产业附加值水平”，徐汇区要依托资源禀赋，着眼核心功能，打响科创品牌，持续推动漕开发城市更新，放大徐汇对于高端人才的集聚效应，塑造创新生态。“五年里，我们抢抓了人工智能的新风口，以后还要继续争当元宇宙新赛道的‘开拓者’和‘领跑者’，通过元宇宙拉动科创、文创资源，打造产业生态圈。”	Zhejiang
345	2020-12-05	转发微博【原微博】房地产一直以来都承担了沉淀增发冗余货币的功能，如果这个行业不行，就势必挤压量化宽松的货币政策空间，也就是我们通常说的QE。所以我们看到的14万亿的救市计划里，并没有直接的大水漫灌，再灌容器就被淹没了。 美国可以靠美联储的利率政策去调节美国的增发货币容器，而我们主要是靠行政手段调控、干预，希望把价格控制在合理区间内。很多人可能不知道的是，一个城市的楼盘价格，上限需要房管局审批，而下线则有物价局控制，就是说政府希望房价控制在一个尽量合理区间内。 但中国的房地产遇到的情况远比我们想象得复杂，一手举着地方财政，另一手举着政府、银行、企业、个人之间的资债平衡关系。一旦崩溃，对于整个社会是不可承受的。尤其是对于三四线城市，想依靠税收盈余去支付地方财政支出，谈何容易。让一个三线城市创造一个亿的GDP，是造车容易还是卖地容易？答案显而易见。 从90年代末，中国开放商品房市场以来，泡沫就…	Henan
346	2020-12-05	#一周“城”事# #城乡发展# http://t.cn/A6aw6dgh ​​	Shanxi
347	2020-12-05	沈阳市信访局联合沈河区信访局加上沈河区城市更新局三家地方政府部门联手以权谋私，公开伪造信访人诉求，克隆政府部门工作程序，挑战党的纪律，目的是为了保护十年前幕后违规终结信访人沈河维权投诉的人，穿越十年，先后两次利用国家信访局终结信访事项联席会议制度造假，吞噬他人生命，侵吞他人财产。 ​​	Hebei
348	2020-12-05	中山的房子值不值得投资(价值分析)	Beijing
349	2020-12-05	北京城市更新“十四五”规划来了，有这六大关注点 http://t.cn/A6aye9qz ​​	Beijing
350	2020-12-05	[中原吧]这次能不能引来	Beijing
351	2020-12-05	“房票之所以引发关注，根本原因在于，它代表着推行房票的地方政府有意愿重启棚改货币化安置这一楼市发动机。2014年的那一轮楼市下行周期[思考]，就是凭借之后两年全国范围的棚改货币化安置，彻底扭转了局面。棚改促进了城市更新和新型城镇化，也带来了部分地区的房价高涨以及地方政府投资依赖。”【原微博】【#房地产调控差生文具多#】房地产的调控工具箱，非常像机器猫的神奇口袋，你不知道里面到底装了多少工具，也不知道什么工具会被掏出来，但就像大家常常调侃“差生文具多”那样，调控工具箱里释放的政策越多，往往意味着楼市的成绩越差。 比如最近一段时间，“房票”这种古老又新鲜的调控手段出现了。 说它古老，是因为早在2015年，全国大规模推行棚改货币化安置时，房票这种形式就曾大行其道；说它新鲜，是因为在本轮房地产调控松绑过程中，相对于放松限购、限售、首付比例等措施，房票是新近推出的一种手段。 据不完全统计，目前已有…	Jiangsu
352	2020-12-05	转发微博【原微博】【中科院洁净能源创新院榆林分院建设项目】#陕西2022年重点项目集中观摩活动# 中科院洁净能源创新院榆林分院建设项目：该项目一期总建筑面积8.66万平方米，建成后将进驻中科院大连化物所、工程热物理所、电工研究所等9个科研院所，目前已累计投入9.67亿元，预计今年7月中旬建成投运，首批入驻科研人员50名。#榆林高质量发展新篇章##榆林城市更新计划# http://t.cn/A6awrfC6	Beijing
353	2020-12-05	四川省 » 成都 » 武侯区 » 请问武阳大道地铁口已拆迁地块是否建设商业综合	Sichuan
354	2020-12-05	转发微博【原微博】【#今日大武汉#｜①湖北高考放榜②武汉赏樱地+1③这些老旧小区将改造】#湖北2022高考成绩公布；湖北省2022年普通高考总分一分一段统计表；#湖北健康码再升级#！#湖北健康码解锁行程戳标识即可一码通行#；涉及路虎、福特、奔驰……这些车辆紧急召回；武汉这些老旧小区改造施工时间定了；高校毕业生，一大批租房“礼包”请注意查收......6月25日，武汉发生了什么事？一起来回顾↓↓↓http://t.cn/A6abG63d（长江日报） http://t.cn/A6ab5Qvi	Inner Mongolia
355	2020-12-05	上海这边法律配套做好了都，从原先的旧改变更为《城市更新》//@Value_at_Risk:另一种意义上的猛虎。//@投鱼问道: 转发微博【原微博】7年前的“去库存之战”，放出了一只猛虎。 棚改货币化安置。 四年时间，全国每年拆除600万套以上的棚改房。这其中，将近7成都是“货币化安置”。 被拆掉房子的数百万家庭，拿着上面发下来的钱，冲进了楼市。 2015-2018，全国房价轰轰烈烈的涨了一轮。 去库存之战，胜利收官。 猛虎被收归铁笼—— 2018年6月，国开行宣布收回地方的棚改审批权限； 与此同时，高层宣布2020年将是全国棚改的“终结之年”。	Shanghai
356	2020-12-05	光明中心区光明大街旧改，拥有世界一流的科学城，中山大学配套	Beijing
357	2020-12-05	转发微博【原微博】【天津今年新建3000多个充电桩！重点分布在……】#便民服务# 为推动天津新能源汽车充电基础设施建设，支撑新能源汽车产业发展，近日，天津市发展和改革委员会印发2022年新能源汽车充电基础设施工作要点。其中明确：（天津广播） ​​	Tianjin
358	2020-12-05	昨天晚上看到泉山区老旧小区改造，候山窝都破成什么样了，为啥不改造一下呢	Unknown
359	2020-12-05	因老旧小区改造，未经业主允许，能强行更换业主窗户吗？	Sichuan
360	2020-12-05	6月15日，威海市商务局邀请威海市市长咨委会委员、美国建筑师学院院士、美国MZA建筑设计有限公司总裁、总建筑师张铭及副总裁何嵘、项目经理苏光强与威海市建筑设计院有限公司总经理杨光、总工程师臧春光、相关专业负责人举行线上视频调研会。会上，威海市建筑设计院有限公司总经理杨光就威海市建筑设计院有限公司发展历程、重点项目进行介绍；MZA张总、何总、苏总分别就《西雅图市城市更新案例》、《LEED绿色建筑标准及其在中国境内的应用》、《BIM技术在美国的应用》进行讲解；最后双方就威海城市设计项目情况等进行深入探讨，并初步达成战略合作意向，助力威海精致城市发展。	Unknown
361	2020-12-05	#噪音扰民##占道经营# 呈贡仕林街，堵在路口的商贩，占道经营，卫生堪忧，这都十一点多了，大喇叭呱呱叫一晚上，制造噪音扰民！旁边就是规范的夜市，为什么就是不进去呢？@昆明12345市长热线 @昆明市长 @云南警方 @呈贡警方 @昆明12319城管热线 @昆明市城管局 @呈贡区城管局微博 @昆明市呈贡区城市更新改造局 @呈贡区委办 @呈贡吴家营街道办 @呈贡发布 @昆明发布 @云南发布 @昆明警方发布 http://t.cn/A6abVIRT	Yunnan
362	2020-12-05	关于香山社区改造后的效果能否提前公示？	Jiangxi
363	2020-12-05	各区(功能区)>留言板>小区违章搭建	Hubei
364	2020-12-05	深汕高铁惠州段新进展，投资超65亿，惠州南站效果图出炉	Beijing
365	2020-12-05	转发微博【原微博】『合肥东部新中心』虞爱华赴合肥东部新中心调研[威武][威武][威武] 虞爱华书记指出，重点片区要重点发力，重点项目要重点保障，有信心更要用心。让合肥东部新中心尽快形成塔吊林立、热火朝天的大工地。[打call][打call][打call] 【合肥东部新中心】未来更加美好[给力][给力][给力] 消息来自：合肥市人民政府发布 #合肥身边事##合肥东部新中心##合肥爆料#	Anhui
366	2020-12-05	转发微博【原微博】中国计算机大赛国赛一等奖获奖作品，大量使用淘宝素材，自己只用了扣图和3D软件让人物动起来。一个国家级的比赛应该严格正规，鼓励原创，而不是让这样的作品得奖，有的作者手绘几十G的素材都没得奖，如果这样的作品都能获奖，那我们以后参加比赛还原创吗，几十块钱就能买个国奖。还有人辛苦去搞原创吗？强烈要求大赛官方给出回复以及相应的处理方法，还有对于赛制原创的详细说明#中国大学生计算机设计大赛##淘宝战士一等奖#	Hubei
367	2020-12-05	宏盛楼旁，才完成老旧小区改造，还莫得半年，就被这些jian人喷广告，现在手机号都实名了，也有监控不难逮吧。建议对这些人重罚。打造文明旅游县，人家来旅游看着这些像啥。	Unknown
368	2020-12-05	1楼. 这都半年了，还没动静？张烦啦l15:16	Unknown
369	2020-12-05	2022招投标-东沙片区10kV匡沙线迁改工程总承包（EPC）	Beijing
370	2020-12-05	[爱你][爱你][打call][打call][打call]【原微博】区县新闻丨湖州长兴：老旧小区改造 让居民安居更宜居 http://t.cn/A6aypuzJ ​​	Zhejiang
371	2020-12-05	南山南园村旧改	Beijing
372	2020-12-05	南山珠光村城市更新单元一期A项目实施主体确认公示	Beijing
373	2020-12-05	华润湖贝统筹片区项目C4地块权利主体公示	Beijing
374	2020-12-05	说说石家庄的老旧小区改造，我们小区是2000年住进来的，当时在石家庄属于高档小区，中央空调，24小时热水，现在也不属于低档小区，经过二十多年风雨洗礼，目前各项指标除地下冷热水管外都正常运转，现在石家庄市在进行老旧小区改造工程，把我们小区列入改造名单，把地下管网列入改造项目，没成想我家楼道里的灯也列入改造项目了！我来说说这灯的事，我们楼道里面的灯属于光控加声控感应灯，白天有光不亮，晚上没声音也不亮，只有安全出口灯就是消防应急灯常亮，电梯两部，人行步梯两个，就是有两个应急灯常亮，二十二年了每天晚上光控感应灯亮不过三十秒，从来没有出过问题，我们也从来没有报修过，楼道里面干净整洁，现在有人打着老旧小区改造的名义把我们的灯也改了，你说要改有暗线可以改，可是万万没想到，改造后简直辣眼睛，生生把中高档小区改造成了低档小区，简直太过了，做决定改造项目的不在这里住，居委会人员不在这里住，物业人员不在这里住…	Hebei
375	2020-12-05	转发微博【原微博】【太原街板块：城市有机更新规划设计方案正式发布】百年太原街，迎来新机遇。6月23日，和平区太原街核心发展板块城市更新规划设计方案正式发布，拉开了和平区全方位系统化实施太原街复兴计划的大幕。 该规划的实施投资25亿元，由北京市建筑设计研究院有限公司总建筑师吴晨团队倾力打造，市场化代运营，将太原街打造成为东亚文化融汇区、东北亚消费枢纽、沈阳现代化都市圈活力中心，塑造成一个时尚、人文、品质相融合的都市会客厅和城市新地标。（信息来源：沈阳发布） #喜迎二十大 辽宁在行动##振兴新突破 我要当先锋##发现沈阳之美# ​​​​​​​​​​​​​​​​​​#美好辽宁欢迎您##美味辽宁等您来#	Liaoning
376	2020-12-05	[黑白两盗吧]深圳罗湖清水河城市更新深圳商住用地深圳商住用地	Beijing
377	2020-12-05	中国共产党湖北省第十二次代表大会开幕	Beijing
378	2020-12-05	转发微博【原微博】#南昌这10年# #江西是个好地方——天下英雄城# 【南昌40个老旧小区完成电力设施改造】#发现南昌遇见南昌# 6月17日，在东湖区大院街道公园社区可以看到，社区电线已全部入地，一改此前还挂满“蜘蛛网”的状况。“以前小区里都是架空电线，不仅不美观，雨天架空线还可能因雷击而出现跳闸，导致家中停电。”社区居民王大爷说道，如今家庭用电比以前稳定多了，再也不用担心会突然停电。 近年来，随着居民用电需求的日益增大，南昌部分老旧小区的原有电力设施已无法跟上负荷增长，对居民正常用电产生影响。为提升老旧小区的供电可靠性，让群众用上安全电、放心电、可靠电，国网南昌供电公司于去年5月投入8700余万元，完成了右营街社区等40个老旧小区的配套电力设施改造。 “老旧电力设施改造主要包括拆除架空线、敷设地下电缆线、新装分支箱和环网柜等相应配套工程。进场施工前，我们组织了工作人员到街道、社区摸排情…	Zhejiang
379	2020-12-05	[零倾倾曾经曰过吧]深圳罗湖清水河城市更新深圳商住用地深圳商住	Beijing
380	2020-12-06	#摄像头[超话]#注明:墙外小区院内摄像头为何拆除?原因是老旧小区改造装外墙保温，迫使对方102拆除摄像头的。为什么大兴公安局，清源派出所不实事求是告诉原委?摄像头近距离不足3米对着别人家门口属于侵权是违法。公安部《公共安全视频图像安全信息系统管理条例》第二十七条【违法安装法律责任】违反本条例第十一条规定，在可能泄露他人隐私的场所、部位安装视频图像，摄像头近距离不足3米对着别人家门口属于侵权是违法。公安部《公共安全视频图像安全信息系统管理条例》第二十七条【违法安装法律责任】违反本条例第十一条规定，在可能泄露他人隐私的场所、部位安装视频图像采集设备的，由县级以上地方人民政府公安机关责令立即拆除；拒不拆除的，依法申请人民法院强制拆除；…个人安装的，对个人处一千元以上五千元以下罚款。第33条【与上位法律衔接】违反本条例规定，构成违反治安管理行为的，依照《中华人民共和国治安管理处罚法》的规定予以…	Beijing
381	2020-12-06	转发微博【原微博】土地大市场呼之欲出！@QQ浏览器 http://t.cn/A6XJ9ELO ​​	Shanxi
382	2020-12-06	转发微博【原微博】#我看天津发展#【 城市更新圆百姓“安居梦”】从协商搬迁，到城市更新，天津不断创新招法，破解中心城区老旧房屋提升改造难题，圆百姓“安居梦”。[中国赞][微风]#日新月异京津冀# http://t.cn/A66uf5Ot ​​​	Tianjin
383	2020-12-06	九龙山新增2宅地，凤凰城一产业地位置调整！深圳多地块规划公示	Beijing
384	2020-12-06	免责声明:本帐号转载的作品来源与网络，目的在于记录更多的信息，并不代表本帐号赞同其观点或证实其内容的真实性，不承担此类作品侵权行为的直接责任及连带责任，如果内容侵犯您的合法权益，请第一时间向当地网安/公安报警，追究第一发帖人的责任，凭立案回执联系我删除，切记不要花钱删帖，您的懦弱行为将会助长这些寄生虫号的嚣张气焰，如果您被迫花钱删帖请打开录屏功能再联系以便保留证据，维护网络生态健康，促进文明发展。【商丘市睢阳区丰源小区南院 小区改造惠民工程 莫让惠民变“毁民”】商丘市睢阳区丰源小区南院 小区改造惠民工程 莫让惠民变“毁民”！ 近日，家住商丘市睢阳区丰源小区南院53岁的胡先生向本网求助，在经过小区时，不慎踩空了小区内的“无盖”下水道，导致六根肋骨骨折。 胡先生回忆，下水道被当时正在进行老旧小区改造的施工方用绿色防尘网遮盖住，旁边也没有任何警示牌或安全告知牌。从出事故到现在，胡先生已经花费一…	Hebei
385	2020-12-06	国务院办公厅关于对2021年落实有关重大政策措施真抓实干成效明显地方...	Beijing
386	2020-12-06	北京海淀区西三期宝盛里老旧小区改造	Unknown
387	2020-12-06	打造无障碍出行城市，提升特殊群体的温暖底线对于北京近五年的各种重要发展成果，经济发展是第一，各种优质公共服务进一步确保居民群众的幸福感。同时，对于特殊群体的暖心关怀，意义更为重要，可以更好地提升北京的居民的幸福底线下限。一句话，让大家越来越幸福，让特殊群体越来越幸福。说到针对特殊群体的特殊关怀，不得不提到北京推进的无障碍建设。北京以举办北京冬奥会为契机，大力推进无障碍城市建设。现在北京冬奥已经胜利结束多时，北京的无障碍建设也取得良好结果。毕竟对于老人与残疾人士来说，有了良好的无障碍设施，才能便捷地出行与生活。借助举办北京冬奥会的机会，这几年来北京的无障碍环境建设提升一直紧锣密鼓进行。这其中，我们除了看到北京大力推进公交车、公交站台、地铁站、停车场等功能公共交通场所无障碍环境建设工作，还看到针对公厕的改革，比如为特殊群体提供第三类公厕。另外，北京从去年开始大力折的老旧小区改造，也包括大力修…	Jiangsu
388	2020-12-06	转发微博【原微博】实在太气愤了，居然在我们家对面准备建220kv的变压站，为什么罗湖zf会同意？！ 求各位帮忙点赞扩散，我们最近都在打各种投诉电话，但是没有部门理我们，附近的居民也不能坐以待毙，只能靠自己让相关部门听到我们的呼喊！！ 布心变电项目距离住宅及幼儿园太近，不符合安全距离要求，违背相关法律法规。根据《电磁辐射环境保护管理办法》第二十条规定 在集中使用大型电磁辐射设备或高频设备的周围，按环境保护和城市规划要求，在规划限制区内不得修建居民住房、幼儿园等敏感建筑。布心变电项目规划时，选址附近仅有工业区，经城市更新，现旧工业区已改造为公寓及商业用途，属于居民聚集区域，已不再适合建设大型变电站。如布心变电项目继续按规划建设，建成后与粤海城公寓、粤海城幼儿园只有不到十米的直线距离，不符合“220KV变电站与民宅的安全距离是100米安全”的要求。 因距离民宅过近，布心变电项目产生的物理污染，…	Henan
389	2020-12-06	转发微博【原微博】住建部等部门印发“十四五”城市排水防涝体系建设行动计划。将海绵城市建设理念落实到城市规划建设管理全过程，优先考虑把有限的雨水留下来，采用“渗、滞、蓄、净、用、排”等措施削减雨水源头径流，推进海绵型建筑与小区、道路与广场、公园与绿地建设。在城市更新、老旧小区改造等工作中，将解决居住社区积水内涝问题作为重要内容。实施防洪提升工程。立足流域全局统筹谋划，依据流域区域防洪规划和城市防洪规划，加快推进河道堤防、护岸等城市防洪工程建设。优化堤防工程断面设计和结构型式，因地制宜实施堤防建设与河道整治工程，确保能够有效防御相应洪水灾害。	Jilin
390	2020-12-06	这波老旧小区改造改得爷青又结了 ​​	Anhui
391	2020-12-06	深圳市龙华区‘观澜 大布巷 金光华’城市更新项目，可直接跟开发商签约。价格便宜，欢迎前来了解。 深圳·楠木花园 http://t.cn/A6abL8zF ​​	Guangdong
392	2020-12-06	转发微博【原微博】【《关于推进以县城为重要载体的城镇化建设的意见》印发】中办、国办印发的《关于推进以县城为重要载体的城镇化建设的意见》近日发布。以县城为重要载体的城镇化建设，发展目标是什么？又有哪些具体任务？戳图了解👇 ​​	Anhui
393	2020-12-06	青岛青年先锋”和“青岛青年先锋团队”名单揭晓	Beijing
394	2020-12-06	各区(功能区)>留言板>武汉经开区汉南区老旧小区改造不彻底	Hubei
395	2020-12-06	【学习宣传贯彻省第十四次党代会精神】甘州：实施老旧小区改造 提升群众幸福指数 http://t.cn/A6abhDKP ​​	Gansu
396	2020-12-06	龙岗区宝龙街道南约片区重点城市更新单元历史遗留违法建筑物业权利人核实公示（第三批次）	Beijing
397	2020-12-06	重磅！招商蛇口 深圳13个旧改项目曝光！看看有没有你家在？	Beijing
398	2020-12-06	北京再公开推介重大项目！涉及11个核心区申请式退租项目	Beijing
399	2020-12-06	为宣传展示商会形象风貌，突显岛城商会在民营经济发展中的责任担当，6月24日，青岛市委网信办联合市工商联、市商会服务中心、大众网·海报新闻共同开展“见证青岛·商会弄潮”新媒体活动，30余位来自中央、省、市媒体记者和自媒体大V走进青岛一批优秀商会，见证商会发展，助推企业高质量发展。#见青岛##见证城市更新# 青岛 http://t.cn/A6abPgE8	Shandong
400	2020-12-06	第七届清华校友三创大赛晋级赛（天津赛场）在河东区举行6月24日，第七届清华校友三创大赛晋级赛（天津赛场）在河东区举行。河东区委书记范少军，河东区委副书记、区长周波，清华校友总会秘书长、清华大学校友工作办公室主任唐杰，清华校友三创大赛组委会副主任、启迪控股执行总裁兼启迪东北亚总部总裁、启迪之星董事长张金生、浦发银行天津分行行长董军出席。周波在致辞中对清华校友三创大赛晋级赛（天津赛场）活动在河东区举办表示热烈欢迎。他指出，当前，河东区正在全面深入学习贯彻市第十二次党代会精神，聚焦“金创河东·津韵家园”功能定位，锚定“创新转型示范区、城市更新实践区、直沽文化繁荣区、宜居宜业承载区”建设目标，紧紧扭住创新引领这个第一动力，坚持走创新驱动、内生增长的发展道路，高标准建设海河东岸金创走廊，持续打造创新载体，大力推进重大科技创新平台建设，形成了以信创、科技金融、新能源新材料、文旅、总部经济、平台经济、…	Tianjin
401	2020-12-06	#石家庄##石家庄身边事##石家庄爆料##随手拍# 自去年以来，石家庄城市更新行动力度大，成效显，城市面貌焕然一新。个人认为下步应该大抓电线入地工程了，要不楼宇再现代、街道再整洁，一看这乱糟糟的电线美感就大打折扣。期待石家庄挣脱“蛛网”，展现净美天空。 ​​	Hebei
402	2020-12-06	拆！拆！拆！拆出新琶洲后，下一个机遇点在哪？	Beijing
403	2020-12-06	甘州区城市更新行动加快实施 http://t.cn/A6abvbqw ​​	Gansu
404	2020-12-06	深圳小产权房最后会不会全部被拆掉？	Beijing
405	2020-12-06	关于龙舌坡236号劳动培训中心综合楼老旧小区改造时施工方的问题	Hainan
406	2020-12-06	关于秀英区海交路新景立大厦改造后还没有送电的问题	Hainan
407	2020-12-06	以县城为载体加快推进城镇化建设，基建比重上升，人才需求上涨	Beijing
408	2020-12-06	福田后花园龙华民治的小产权房值得入手吗？	Beijing
409	2020-12-06	现阶段，深圳龙岗哪个地段的小产权房升值空间最大？	Beijing
410	2020-12-06	现阶段，深圳龙岗哪个地段的小产权房升值空间最大？	Beijing
411	2020-12-06	今日分享最新落地实际案例[赢牛奶][赢牛奶]由南沙原创建筑设计工作室设计改造的南桥书院，是上海奉贤区城市更新重点项目“南桥源”的九个地块之一。(预计2022年底交付使用)南桥书院校园场地及景观占地面积为41387平方米，其中综合楼为新建建筑，总建筑面积约8700平方米（含地上6400平方米，地下2300平方米），包括地上五层和地下一层，集合图书馆、阶梯教室等综合功能。主持建筑师:刘珩老师	Henan
412	2020-12-06	公告}上海市黄浦区外滩源二期房屋征收项目土地前期整理项目监管服务	Beijing
413	2020-12-06	深圳重心回归，华为进入“西核”！2枢纽10轨道即将崛起万亿城市新	Beijing
414	2020-12-06	调查 | 天誉置业站在债务违约边缘，“自救”项目远水难解近渴	Beijing
415	2020-12-06	重磅，龙华再添两个百亿级产业基地!还有这些区域规划大调整...	Beijing
416	2020-12-06	倾心打造五个新高地——访合作市委书记李新平	Beijing
417	2020-12-06	倾心打造五个新高地——访合作市委书记李新平	Beijing
418	2020-12-06	抚州临川区：老旧小区改造问题多 后遗症何时解决？	Jiangxi
419	2020-12-06	多地公积金贷款政策出现不同程度放松据21-世-纪-经-济报道记者不完全统计，近两个月，约30城住房公积金政策又有新变化或新动向。包括上调住房公积金贷款额度，只认贷不认房，降低二套房首付比例，上调缴存基数下限，人才购房可用住房公积金付首付款，放宽住房公积金提取和使用条件，扩大住房公积金用途等等。2022年1月就有自贡、南宁、北海、北京、玉林、青岛、马鞍山等城市发布或正式调整住房公积金政策。严跃进表示，近期很多城市推出的住房公积金支持政策，说明住房公积金的使用范围在扩大，尤其是在老旧小区改造和保障性租赁住房等领域，后续会形成一些新的支持性政策。“这也和住房公积金制度初衷相吻合，即成为有优惠和扶持属性的房地产金融。”	Beijing
420	2020-12-06	河北老旧小区改造，电动车充电桩优先，现在加盟还来得及吗？	Beijing
421	2020-12-06	转发微博【原微博】#沈阳身边事# 【沈阳城市更新再添力作 太原街商圈蝶变升级】跨越三个世纪的沈阳和平区的太原街，不仅浓缩了沈阳的光辉历史和商业记忆，更成为和平区振兴发展的核心支撑和重要引擎，昨天沈阳市和平区太原街核心发展板块城市更新规划正式发布。 根据规划沈阳和平区太原街商圈今明两年要完成两个广场、三条街路、三个庭院和一个新华地区完整社区更新，对太原街地区16处7.6万平方米的低效用地用房进行更新利用，改造成为历史风貌街区、产业办公、租赁住房、公共服务配套设施、停车场等。从区域范围、功能布局、业态落位三方面入手，规划了商旅配套区、体验消费区、文化创意区“三个圈层”，细化出多类别融入现代理念、国际特征鲜明、兼顾不同人群的产业业态，通过引进网红店、轻奢店、国际品牌首店等，打造充满时尚感、引领新潮流、24小时不打烊的特色经济圈。太原街发展板块突出街区历史底蕴，恢复历史街区本来风貌，以市场化手段…	Beijing
422	2020-12-06	转发微博【原微博】【高新区：20个老旧小区改造升级加速】安装健身器材、栽种绿化植物……6月16日下午，在位于高新区田和街道的威高生活小区里，数名工人正在进行小游园改造收尾工作。 http://t.cn/A6aUEmva ​​	Shandong
423	2020-12-06	中国股市：“大基建”概念股全名单梳理（一）	Beijing
424	2020-12-06	转发微博【原微博】【最全！一图读懂2022年《政府工作报告》】最全最长版来啦！2022年《政府工作报告》一图全读懂！快些收藏！[太开心] #政府工作报告# ​​​	Henan
425	2020-12-06	[cp]为什么善良换不来您满意#谈民法##视听里的中国##法治##央视新闻##人民日报##中华人民共和国物权法##新行政诉讼法司法解释# 我对我实名举报中宁县人民政府说政府无信、胡作为、行为给政府摸了泥，表示赔礼道歉，对不起。我是个很普通的农民，不应该有民告官的维权行为，致使这么多年政府部门人员对我家不离不弃的呵护照顾，遇到路路通硬化时，我老家巷子隔了几年才给硬化的，原因是房后邻居选了个村书记，哥哥门口30米巷子到现在不給硬化，别人硬化第二边了，我们硬化没资金。路上安装路灯几十米一个可到我门口距离翻倍，成功的跳了过去，我因该接受，花钱能办到的都不是事。国家老旧小区改造时，政府响应群众利益来拆我别墅翻修好得围墙，让我们的院子当公用停车位，拿房产证不如政府挖机的油门来劲，我阻挡了我错了，当时应该把别墅也拆了给腾出来，配合政府行为。轿子山林场占用父亲开荒守护30多年的土地几百亩分文未赔，是我去…	Ningxia
426	2020-12-06	领导留言板>地方领导>北京市>北京市委书记蔡奇 北京海淀区西三期宝盛里老旧小区改造	Beijing
427	2020-12-06	[中原吧]赴京成果	Beijing
428	2020-12-06	2022年6月23日，青岛涉外法务中心建设项目启动仪式在市南区香港中路80号举行。当与会领导、嘉宾共同按下启动键时，正式标志着这座停滞9年的“烂尾楼”终于凤凰涅槃、将获新生，市南区城市更新建设工作，取得又一重大进展。而青岛涉外法务中心项目的落户，更为市南区法律服务产业能级提升、打造涉外国际法律服务高地增添了强劲动能。	Unknown
429	2020-12-06	转发微博【原微博】#国际资讯# 北欧篇（2021.10）。以下资讯由本刊北欧站 张家瑜 供稿 1）斯德哥尔摩皇家海港引领绿色城市发展之路 皇家海港位于该市旧工业区，是北欧最大的城市更新项目之一。它正在转变为具有公共服务设施、12000套新住宅和35000个工作岗位的滨水城区。该项目作为一个试验平台，在气候应对、低能耗建筑、废物管理和资源循环等方面提供了试验创新方法的机会。 2）丹麦城市规划奖的三个入围城市 丹麦城市规划奖由丹麦城市规划实验室和建筑师协会于1996年设立，每年颁发给“为促进良好、美丽或创新的城市环境做出特别努力”的城市、地区或组织，获胜者将在每年10月的城市规划会议上揭晓。今年入围的三个城市为西迪尔市（Syddjurs）、埃格达尔市（Egedal）和沃尔丁堡市（Vordingborg）。 http://t.cn/A6MsPwQL	Guangdong
430	2020-12-06	恒裕集团共裕缤城宣传片（共乐村旧改）	Beijing
431	2020-12-06	龙岗南约单价1字头红本回迁房！	Beijing
432	2020-12-06	光明区 塘尾旧村 卓越旧改	Beijing
433	2020-12-06	250米，福田又添新地标！万科三星工业区旧改动工了，效果图曝光	Beijing
434	2020-12-06	房地产调控差生文具多	Beijing
435	2020-12-06	今年以来泉州家用充电桩新装数量同比增长480%	Beijing
436	2020-12-06	火炼树单元划定挂牌问题	Guangdong
437	2020-12-06	深圳坪山又一处超高层配套幼儿园和小学的小区又要出来了，今年的地产确实不景气 ，但又不影响城市更新#深圳# http://t.cn/A6a4usGU ​​	Guangdong
438	2020-12-06	#省会担当看南昌# 【南昌市青云谱区：通过VR感受宇宙飞船返回舱的真实场景】#发现南昌遇见南昌# 日前，记者在江西南昌青云谱区洪都街道洪招社区邻里中心一楼的科普活动中心看到，孩子们正在“青云客航天科创空间”里近距离参观航空航天模型、观摩科学小实验，并通过VR感受宇宙飞船返回舱的真实场景，还有些孩子在科技志愿者的指导下，动手开展科技小制作，现场气氛热烈活跃。 据了解，“青云客航天科创空间”是结合洪招社区的老旧小区改造工程，以洪都航空文化为背景打造的全省首家航空航天主题青少年科普教育基地。	Jiangxi
439	2020-12-06	电瓶车充电桩可以充哪些车，需要自己带充电器吗？	Beijing
440	2020-12-06	6月26日，燕郊将迎来世界目光！	Beijing
441	2020-12-06	关于开展城市更新与乡村振兴典型案例征集活动的通知	Beijing
442	2020-12-06	关于开展城市更新与乡村振兴典型案例征集活动的通知	Beijing
443	2020-12-06	[中西部地区吧]新华三下一代存储研发总部、国际速递转运分拨中心落户郑州	Beijing
444	2020-12-06	//@Jimmy-1983:@CCTV焦点访谈 @1818黄金眼 @小强热线-浙江教科 @今日说法【原微博】宁波江北洪塘宁静家园二期，作为2013年的新小区交付不到10年，居然获得了老小区改造资格，不知道宁波有多少真正的老小区羡慕啊？ 但是花着4000多万的总预算，做着社区居民反抗抵触的事情，不知道是资源浪费呢？还是确实有其他隐情！近十年开发住宅的老早都是做好了全区域暗线布局，而且小区没有任何居民反馈网络不好用的情况下，花费巨额资金来改网络，而且是最原始的办法直接外墙钻孔钻楼层板来装居民根本不需要改的明线，国家的钱、纳税人的钱也是钱啊！@西门町吃在宁波 @宁波交通广播FM939 @宁波发布 @浙江发布 @浙江卫视 @每日宁波 @宁波晚报 @宁波住建 越来越多的人反对，甚至出现了砸乱现象，真担心接下来两天要出群体性事件了 http://t.cn/Evk4evd	Zhejiang
445	2020-12-06	是的【原微博】高层住宅小区会沦为贫民窟么？ ​​	Beijing
446	2020-12-06	领导留言板>地方领导>山西省>太原市>万柏林区委书记 晶颖佳苑 又又又小区改造	Shanxi
447	2020-12-06	1楼. 台东步行街是闻名全国的商业特色街，也是城市更新的重点工程。2022年青岛市工作报告中写到，台东步行街要达到全国示范步行街标准。5月5日，青岛市自然资源和规划局发布了《台东三路人行天桥工程项目规划方案批前公示》，重建后的台东三路过街天桥，其时尚外观设计将成为台东步行街的新地标。图图暗行御使暗行16:55	Unknown
448	2020-12-06	领导留言板>地方领导>山西省>太原市>尖草坪区委书记 柴村昌盛花园南区老旧小区改造工地环保问题	Shanxi
449	2020-12-06	转发微博【原微博】//@北京12345//@安居北京//@北京大兴// @大兴消防 #大兴老旧小区改造效果差问题多:大兴区高米店街道金惠园三里老旧小区改造被列为2020年老旧小区改造惠民工程，作为高米店街道第一个老旧小区改造项目，是重中之重，是作为标杆，作为范本的暖心工程，但从改造前期的走访、调研、民意调查，到改造项目的招投标、公示，中标单位的施工资质，再到改造过程中出现的各种问题，均让小区的居民苦不堪言，好好的国家暖心工程，就这样变成了堵心工程。原计划小区改造项目施工工期132天，自2021年7月5日进行污水改造开始至今，已经过去了355天，小区里雨季大雨积水成河，小雨满地和泥，大风天尘土飞扬，道路坑坑洼洼，生活垃圾和建筑垃圾随处可见，在这将近一年的时间里，小区的邻居们备受煎熬。如果说改造过程让人满意，改造效果显著，大家也就没有什么可抱怨的，但从改造开始，施工方资质差，强拆，野蛮施工，…	Beijing
450	2020-12-06	领导留言板>地方领导>山西省>太原市>小店区委书记 对中辐院西区改造的建议	Shanxi
451	2020-12-06	2022成都户外音乐啤酒季暨西门有局•宴蓉城—西安路美食街开街仪式今日正式启动	Beijing
452	2020-12-06	转发微博【原微博】福建省厦门岛内老旧燃气管道年底完成更新换代 年底完成 岛内老旧燃气管道更新换代 厦门老旧铸铁燃气管道更新改造收尾工作正在全力推进中。记者从改造单位市政集团旗下厦门华润燃气有限公司获悉，截至6月上旬，管道改造已累计完成20.6公里，任务完成过半。预计今年年底岛内遗留的40公里老旧燃气铸铁管网将全面“更新换代”。 今年，厦门华润燃气计划对厦门岛内遗留的40公里老旧铸铁管网进行改造，3月起，管网改造全面开工。 目前，航管宿舍、禹洲新村、康乐新村二期等22个小区老旧管网改造已启动。其中，航管宿舍、凯城花园、明德花园、华景花园、江头K小区和吕岭花园6个项目已完成施工。 据了解，江头K小区是20世纪90年代建成的，铺设的铸铁管已使用超过30年，存在管道泄漏的风险。结合老旧小区改造，该小区的老旧铸铁管网也被列入改造。经过近两个月的施工，江头K小区现已完成燃气管道更新改造。 厦门华润燃…	Hubei
453	2020-12-06	【畅想未来“公园城市” | 2022仲量联行中国城市发展峰会成都场举行】来源： 凤凰网房产成都站2022年6月24日，成都——随着获批建设公园城市示范区，成都实现了从公园城市“首提地”到“示范区”的历史跨越，正在探索城市高质量发展的道路上稳步前行。2022仲量联行中国城市发展峰会成都场以“畅想未来公园城市”为主题，昨日于成都正式举行。来自政府、企业、资本方、商会协会及媒体等多方代表出席，与仲量联行共同探讨与畅想未来公园城市新图景，助力成都绘就山水人城和谐相融新画卷。在打造“公园城市示范区”的使命下，成都基于将“公园”融入生产生活的理念，正在塑造一个以人为本、具备多元城市功能的人居环境。仲量联行中国区首席战略官张莹在开场致辞中表示，“作为一座将‘国际化’与‘文化力’充分融合的城市，成都的城市吸引力正迎来从‘量变’到‘质变’的飞跃。”仲量联行中国区首席战略官张莹张莹谈到，成都的常住人口已经突…	Beijing
454	2020-12-06	[汉中城东新区吧]城东新区建设一期项目投资131亿，好期待啊！	Beijing
455	2020-12-06	拆除约10.5万㎡，“工改居”项目！光明今年首个旧改计划草案来了	Beijing
456	2020-12-07	转发微博【原微博】#聚焦湖北省第十二次党代会# 赤红、金黄、槿紫……在你心中湖北是什么颜色？6月18日，中国共产党湖北省第十二次代表大会开幕，省党代会报告为湖北未来5年的发展擘画了美好蓝图。看！2027年湖北竟是如此缤纷多彩！ ​​	Hubei
457	2020-12-07	龙湖派出所与龙湖街道党工委办事处等狼狈为奸假公济私严重歧视打击报复到访求助求决一级重度视力残疾人受害人并通过自称越秀区分局某派出派18011930455男电话恐吓威胁一级重度视力残疾人受害人及家人[伤心][伤心][伤心][泪][泪][泪][疑问][疑问][疑问]【原微博】广州首例擅自拆除挂牌历史建筑案拆除视频曝光， 百年墟镇最后记忆灭失 http://t.cn/A6M950gX 广州市黄埔区人民政府龙湖街道党工委办事处为什么避而不谈只字不提：“2021年08月28日 11:10左右广州市黄埔区人民政府龙湖街道党工委办事处工作人员公然公开当众欺凌侮辱暴力报复弱势群体来访者受害人一级重度视力残疾人的事呢？除了形式主义官僚主义自上而下官官相护欺上瞒下推诿扯皮忽悠糊弄弱势群体来访者受害人外还会做什么”[伤心][伤心][伤心][泪][泪][泪] 广州市黄埔区委区人民政府为了面子工程政绩工程城市更新…	Jiangsu
458	2020-12-07	住建部：今年1-5月全国新开工改造城镇老旧小区2.74万个，经汇总各地统计上报数据，2022年全国计划新开工改造城镇老旧小区5.1万个、840万户。2022年1-5月，全国新开工改造城镇老旧小区2.74万个、474万户，按小区数计占年度目标任务的53.5%。其中，开工进展排名靠前的地区为河北、湖北、山东、内蒙古、贵州、北京。	Beijing
459	2020-12-07	关于公布第五届中国研究生公共管理案例大赛获奖名单的通知	Beijing
460	2020-12-07	电池厂家属院老旧小区到底改不改造	Henan
461	2020-12-07	发布了头条文章：《光明大街城市更新，光明地铁口，光明集团旧改，现已过专规》 http://t.cn/A6a4HQMQ ​​	Guangdong
462	2020-12-07	转发微博【原微博】城市更新战略的三个“必然” 近日，北京在发布城市更新专项规划不到一个月时间里又发布《北京市城市更新条例（征求意见稿）》，预计年内正式出台，如此北、上、广、深四个一线城市都完成了城市更新立法。在国家“十四五”规划明确提出实施“城市更新行动”后，今年国务院政府工作报告再次提出“提升新型城镇化质量，有序推进城市更新”的任务，全国超30个省市政府工作报告中提出城市更新内容，城市更新行动正成为推动城市高质量发展新动力。 城市更新是城镇化进程中的必然选择 城市更新是将城市中已经不适应现代化城市社会、经济、生态、文化发展的地区作必要且有计划的改建活动，通过对衰败的城市硬件以及生态环境、空间环境、文化环境、视觉环境、生活环境等改造，使之重新发展和繁荣。 城市更新是城市发展中必然要经历的阶段，当城市呈现出物质性衰败、功能性衰弱、结构性衰落、文化性的衰减、社会性的衰竭的衰落特征后，为推动城…	Beijing
463	2020-12-07	南山白石洲旧改最新进度	Beijing
464	2020-12-07	南山白石洲城市更新单元整体规划，深圳明星旧改，深圳标杆项目	Beijing
465	2020-12-07	绿景割爱，万科捡漏！深圳最大旧改项目白石洲股权变动	Beijing
466	2020-12-07	绿景割爱，万科捡漏！深圳最大旧改项目白石洲股权变动	Beijing
467	2020-12-07	南山-卓越集团大新南城市更新启动签约	Beijing
468	2020-12-07	深圳南山区，白石洲城市更新旧改回迁项目	Beijing
469	2020-12-07	龙岗南约炳坑村城市更新项目已获批准许开拆，京基操刀-打造百万综合体！	Beijing
470	2020-12-07	南山沙河五村、白石洲旧改	Beijing
471	2020-12-07	南山沙河五村、白石洲旧改	Beijing
472	2020-12-07	转发微博【原微博】#中规院要求项目负责人和汇报人必须是男士##韩炳越##性别歧视##北京林业大学##职场上真有性别红利吗# 请帮顶帮转发此条，希望大家可以真正行动起来，我写了性别歧视举报教程，word 版本分享百度网盘链接给各位，大家请为自己争取。 链接：http://t.cn/A6XsreXE 提取码：tmfb ​​	Beijing
473	2020-12-07	90后借6.9亿收购上市公司！2步拿下控制权！勤上股份（002638.SZ）将迎来新的实际控制人。根据6月24日披露的详式权益变动报告书，李俊锋将通过晶腾达认购勤上股份定增的45184.7万股，从而成为勤上股份实控人。21世纪经济报道记者注意到，长期居住地为广东省东莞市的李俊锋，出生于1992年10月，目前尚未满30周岁。而李俊锋将通过晶腾达认购勤上股份定增股票的资金，全部来源于向晶和集团的借款。详式权益变动报告书表明，晶腾达与晶和集团已签订借款协议，由后者向前者提供6.9亿元借款，借款期限为5年，借款利率为4.45%/年。第二次收购控制权李俊锋入主勤上股份分为两个步骤。首先是通过晶腾达认购勤上股份定向发行的45184.7万股，使之成为持有占本次发行后勤上股份总股本23.08%的第一大股东。其次是勤上股份目前的控股股东李旭亮、温琦夫妇和勤上集团，承诺放弃通过勤上集团持有的勤上股份1.6亿…	Hebei
474	2020-12-07	深圳南山区白石洲旧改城市更新项目	Beijing
475	2020-12-07	领导留言板>地方领导>内蒙古自治区>内蒙古自治区主席王莉霞 楼道电表箱老化引起火灾	Inner Mongolia
476	2020-12-07	100万起能在深圳安家？不用购房名额！中海中标开发！你心动了吗？	Beijing
477	2020-12-07	100万起能在深圳安家？不用购房名额！中海中标开发！你心动了吗？	Beijing
478	2020-12-07	宝安区与深圳交易集团签订战略合作协议	Beijing
479	2020-12-07	“牵手”成功！“粤港澳大湾区组合港”再添新成员！	Beijing
480	2020-12-07	数字能源专题报告：大趋势，新机会	Beijing
481	2020-12-07	重庆首个汽车主题综合体 | 永川爱情广场落地永川	Beijing
482	2020-12-07	城市更新噪音扰民，影响学生中考	Guangdong
483	2020-12-07	关于海甸岛海达一横路6号申达小区旧房改造不到位的问题	Hainan
484	2020-12-07	【吕梁市召开重大项目建设推进会】图为全市重大项目建设推进会会场。 记者 王益炜 侯利军 摄6月23日，我市召开重大项目建设推进会，贯彻落实省委稳经济促发展项目谋划推进工作会精神和林武书记在全省开发区2022年第二次“三个一批”活动上的讲话精神，听取各县（市、区）和有关市领导项目建设、谋划情况汇报，推动全市重大项目加速开工、投产达效。市委书记孙大军主持并讲话。市长张广勇具体部署。刘振国、乔晓峰等市领导出席。会议用一整天时间，聚焦各县（市、区）年度未开工的项目和2023年至2025年谋划建设的项目，一个项目一个项目研究，着力解决项目开工建设的堵点，对现有谋划项目进行再梳理再筛选，为全方位推动高质量发展积蓄后劲。孙大军指出，重大项目建设是当前稳增长的关键所在，也是长远调结构、惠民生、促发展的根本支撑。各级各有关部门要高度重视项目建设，始终把项目建设作为推动全方位高质量发展的主引擎、主抓手，增强…	Shanxi
485	2020-12-07	重点推荐！平湖辅城坳整村利益统筹旧改回迁房，单价2.x万包确权，三年拿房，最新消息5月22日深圳商报	Beijing
486	2020-12-07	山东省滨州市博兴县老旧小区改造工作一地鸡毛，惠民政策没有落到实处，更是给群众带来不断的烦恼和麻烦! ​​	Shandong
487	2020-12-07	获嘉县人民政府关于启动获嘉县影剧院 老干部家属院片区棚户区改造的通告 为改善城市面貌，提升城市品位，优化人居环境，结合《获嘉县城市更新三年行动计划实施方案（2022-2024年）》，根据《中华人民共和国土地管理法》《国有土地上房屋征收与补偿条例》（国务院令第590号）等有关法律法规，经县政府研究决定，实施获嘉县影剧院 老干部家属院片区棚户区改造项目，现将征收有关事项通告如下：一、拟征收范围（一）影剧院片区：胜利路以东，行政路以西，健康路以南，中央商务公馆以北。（二）老干部家属院片区：行政路以东，新华街西侧的支路以西，红旗路以南，民主排以北。具体征收范围以规划红线图为准。二、征收主体获嘉县人民政府三、征收组织实施单位由获嘉县影剧院 老干部家属院片区棚户区改造项目指挥部负责组织实施。四、其他事项（一）自通告发布之日起，由征收组织实施单位对此次征收范围内的土地、房屋权属、区位、用途、建筑面积等…	Henan
488	2020-12-07	深圳龙岗区南约水二村旧改，央企中海开发，单价1.X万，直接开发商签约，非深户可购买的深圳红本住宅	Beijing
489	2020-12-07	领导留言板>地方领导>江苏省>镇江市>镇江市市长徐曙海 句容新村社区	Jiangsu
490	2020-12-07	顺义区关于《北京市统筹疫情防控和稳定经济增长实施方案》的落实指引...	Beijing
491	2020-12-07	深圳龙岗南约洋桥和汉田城市更新，大部分已经拆除！单价1万X，地铁14号线宝荷站	Beijing
492	2020-12-07	领导留言板>地方领导>甘肃省>天水市>天水市委书记张永霞 皇城路城市更新	Gansu
493	2020-12-07	[芝罘吧]拆！芝罘又一批违建被拆除	Beijing
494	2020-12-07	光明中心区《楼村第一工业区旧改》地铁口物业！卓越集团打造高端TOD商住综合体	Beijing
495	2020-12-07	[襄阳崛起吧].....	Beijing
496	2020-12-07	大家好！非常感谢国家老旧小区改造的惠民政策，国家政府投入大量资金，通过基层政府工作的努力，给人民群众带来更好的居住环境。但是，山东省滨州市博兴县工行小区改造，遇到了太多损害业主利益，给群众生活造成严重影响的事件! 业主太阳能改没了，空调外机排水管改没了，新装的门禁两个月坏掉了，等等! 联系相关部门、监管单位单位、业主委员委会主任也是监管人，无一得到积极回应和顺利解决。电路改造强迫业主缴费，否则，被恐吓被打击被排挤 。和谐小区，和谐社会，安居乐业，难啊！国家投入大量资金的惠民政策落实情况是这样的吗？心寒! 制造麻烦，不作为!	Shandong
497	2020-12-07	临港区：86个城市社区网格来了“探亲”干部	Beijing
498	2020-12-07	五部门发文鼓励瓷砖减薄！瓷砖“薄型化”正逐步拓宽应用范围	Beijing
499	2020-12-07	聊一下最近几位房企总裁的变化	Beijing
500	2020-12-07	2021年全国住房公积金缴存额超2.9万亿元	Beijing
501	2020-12-07	发布了头条文章：《==沈阳市沈河区2022年老旧小区改造项目-材料分包入围的招标公告》 http://t.cn/A6a49A8H ​​	Inner Mongolia
502	2020-12-07	＝＝沈阳市沈河区2022年老旧小区改造项目-材料分包入围的招标公告	Beijing
503	2020-12-07	2022年6月24日上午，青岛市与国家开发银行在府新大厦签署战略合作协议。市长赵豪志会见了国家开发银行副行长张辉一行，并参加签约仪式。	Unknown
504	2020-12-07	＝＝沈阳市沈河区2022年老旧小区改造项目-材料分包入围的招标公告	Beijing
505	2020-12-07	@无锡自然资源和规划局 @无锡日报 @无锡发布 @无锡市文广旅游局 @新浪无锡【原微博】城市更新，再创干净!为了规划建设 《古运河文创产业圈老城北门西门街区文化游》建议 文/胡雲行 避免城市规划【重南轻北】，其实北门地区才是布码头，米市，造纸，酱园坊等历史发源地。 棚下街，西水墩民族工商馆等一大片半城资源被浪费几十年，并没有好好用心规划开发。 原因所有沿河桥梁设计低矮步行：从北塘大街开始跨环城运河细数北塘步行桥，江尖公园至金马步行桥，金马墙外内桥与铁桥，永定桥洞，西直街，供电铁塔竖路中，西门桥洞，显义步行桥，显应步行桥，西新步行桥，迎龙桥止全程约3.5公里，人口约20万，小区6个被死循环。 清明桥南门被反复颂扬却忽略北门西门的文化底蕴，让一座城市资源被撕裂两爿，难道规划不知道此地重要性吗？ 因此，笔者之前2019.10.09呼吁一文还存在12345,附件如下： 改造七桥八路 WX2019…	Jiangsu
506	2020-12-07	1传统商住板块以龙岗区政府为中心，定位是传统商住+政府职能板块。2大运新城板块以大运中心为中心，定位为大学新城+高端商办区域，未来的城市客厅。3宝龙科技板块定位为东进战略的核心区，高科技企业聚集中心+智能制造中心+高端商住配套区域；同时也拥有超750万㎡旧改体量，目前已有碧桂园、京基、中海等知名开发商入驻，打造居住与商业结合的宜居片区，逐步实现产城融合的良性发展。而水二项位于宝龙街道，属于宝龙科技城配套的高端住宅片区。01项目基本信息项目地址：龙岗区龙岗街道南约片区宝荷路与碧新路交叉口拆除用地面积：14.36万㎡开发建筑用地：7.93万㎡规划容积率：5.54规划计容积率总建筑面积：44万㎡规划住宅面积：35.3万㎡（含保障房4.2万㎡）规划配套：18班幼儿园，54班九年一贯制学校详情咨询：13423989873（微信同号）	Unknown
507	2020-12-07	转发微博【原微博】【闵行区国土空间近期规划（2021-2025年）征求意见】#最新# 市规划资源局说，《闵行区国土空间近期规划（2021-2025年）》正在征求意见。《规划》提出，总体形成“南北联动，双核辐射”的空间结构，以南北区域联动推进制造业、服务业双轮驱动发展，以虹桥、莘庄两大主城副中心辐射带动全区城市更新和品质提升，打造资源统筹、功能凸显、产城融合的空间发展格局。详见↓ http://t.cn/A6cDczm0	Shanghai
508	2020-12-07	会盟老旧小区改造后仍然用电超负荷	Henan
509	2020-12-07	#客服的日常# 小山城城市更新十分缓慢 仿佛世外桃源 偶尔也会有些赶潮流的新事物出现比如新开了三家蜜雪冰城 比如路边停车也要开始收费了 让土生土长的我十分不适应对于阿勒泰的发展不知道久居阿勒泰的人们是不是和我一样心情矛盾🤔盼望它发展却又不愿意让世俗的纷扰打破这个小山城的宁静渴望它声名远扬却又像对待自己最珍贵的东西一样想把它私藏👋我的阿勒泰 阿勒泰·阿勒泰机场	Xinjiang
510	2020-12-07	城市更新//@Jacky余卓輝:棚改得了呗[doge]【原微博】佐敦的文華新村，已经超过60年历史，最近有大厦出现裂缝。 港府派人检查后表示，要求屋主进行修葺，若不按时整顿，那么港府就会安排工程商来修葺，再向屋主追讨费用。 这个大厦曾经是佐敦的地标豪宅，成龙，洪金宝，周星驰，张柏芝都住过。#真实的香港[超话]# #香港人的家里长什么样子?# http://t.cn/A6aUF07w	Hunan
511	2020-12-07	逛逛城市更新：南昌三眼井历史街区保护与改造项目项目标签：城市更新、历史街区、改造与保护 ​​	Chongqing
512	2020-12-07	信城缙悦城直降30万首付？律师提醒：属于违规行为！	Beijing
513	2020-12-07	{购标}济南市莱芜区西关（一期）社区物业单位采购项目招标公告	Beijing
514	2020-12-07	强强联合助推提档——汉台区与多家大型企业成立城市更新合作联盟、签订战略合作框架协议2月11日，汉台区政府在重庆与中联西北工程设计研究院有限公司签订战略合作框架协议，区城市更新集团有限公司与中联西北工程设计研究院有限公司、中交二公局第五工程有限公司和中建交通建设集团有限公司签订城市更新项目合作联盟协议，组成战略联盟，共同建设总投资约300亿元的汉台区城市更新项目及城东新区综合开发等项目，助推城市品质提档升级。区委副书记、代区长李剑歌，副区长楚晓龙，中联西北工程设计研究院有限公司党委委员、总经理助理赵兴汉，中建交通建设集团有限公司重庆公司副总经理徐文君，中交二公局第五工程有限公司总经理助理赵海洋等出席签约仪式并座谈。据了解，汉台区与中联西北工程设计研究院有限公司签订战略合作框架协议后，双方将在城市建设转型升级、智慧城市建设、城乡融合发展、美丽乡村建设等领域开展广泛合作，共同推进走好现代农业发…	Unknown
515	2020-12-07	[汉中城市吧]中国三冶，百亿签约：汉中龙江南路片区城市更新项目	Beijing
516	2020-12-07	#青岛城事# 官方通告！青岛白沙河片区不得擅自新建/改扩建房屋！不得控自改变房屋和土地用途http://t.cn/A6a4ann9 ​​	Shandong
517	2020-12-07	关于补充《关于大同路琼州宾馆住宅区602房旧改在楼顶安装抽水泵的问题》工单情况的问题	Hainan
518	2020-12-07	河南五建集团与中国市政工程西南设计研究总院签署战略合作协议	Beijing
519	2020-12-07	成都市委书记、副市长等领导亲临现场，助力1.52平方公里的城市更新“泛宽窄巷子”开街，西门筵开筵，对力方作品不断点赞[庆祝][烟花][呲牙] ​​	Sichuan
520	2020-12-07	我分享了文章 http://t.cn/A6a4XxBu ​​	Shaanxi
521	2020-12-07	文章精选 | 城市更新规划中的体检评估创新与实践——以北京城市副中心...	Beijing
522	2020-12-07	郑州银行、中牟郑银村镇银行与中牟县人民政府签订战略合作协议	Beijing
523	2020-12-07	拆迁全面停止？住建部一锤定音：2022起，3类房子或“全拆重建”	Beijing
524	2020-12-07	[吃瓜]【原微博】#公告# #红晚快讯# 电业小区业主： 本小区已列入红山区政府2022年老旧小区改造计划，从即日起，对已经补偿的棚厦进行有序拆除，对未进行登记的业主于2022年6月28日之前持房产证和身份证到长青社区进行登记，6月29日街道按旧改工作要求对电业小区内未登记的附属棚厦进行公证拆除，将棚厦内物品集中存放。 特此公告 长青社区居委会 2022年6月22日 以下附属棚厦，业主尚未登记： 1.电业小区1-2号楼之间：23号、29号、38号、73号、78号 2.电业小区2-3号楼之间：89号、92号、107号、116号、118号、125号、126号、127号、142号、149号、154号、164号、168号、172号、178号、180号、182号、184号、189号、196号、重3号、重6号、重9号、重24号、重32号 3.电业小区5-6号楼之间：236号、277号、278号、27…	Inner Mongolia
525	2020-12-07	#一周“城”事# #乡村振兴# http://t.cn/A6aw6dgh ​​	Shanxi
526	2020-12-07	国美的困局是家电超市的困局，跟黄光裕有没有在里面没关系。苏宁不是没里面嘛，不照样线上线下遭遇尴尬？玩元宇宙肯定是误入歧途，国美也好苏宁也罢，要积极去开拓东盟、非洲等线下市场，毕竟中国已经初步完成了“城市更新运动”……http://t.cn/A6a4MYyf ​​	Zhejiang
527	2020-12-07	//@三策行者://@走啊走干净的走:龙湖胡剑，高管为何会自杀呢【原微博】#张捷杂谈# 在中国职场，男人到了这个位置和这个年龄，被裁员要再就业非常困难，地位和收入是数量级的下降，中国很多行业都是青春饭，四五十岁能够打工过得好的，都要在体制内，或者自己当老板，或者就已经财务自由。#高考报志愿应该优先考虑就业吗# +#志愿种草季#，这样的现实，也是为啥家长要给孩子选择体制内的原因，因为在这个年龄他们还有一个重要义务，就是赡养老人，给老人送终；同时也要安排好下一代了，义务最多了，就是在体制内要不是有权力有人帮忙干，要不就是可以自己躺平有时间有收入保障可以自己干。	Zhejiang
528	2020-12-07	申请老旧小区改造	Unknown
529	2020-12-07	转发微博【原微博】2021年1月25日，深圳市南山区城市更新和土地整备局公示沙河街道沙河五村城市更新单元规划修改（草案）。 备受市民关注的白石洲旧改重大调整：实施分期调整为分四期实施。将原规划的一期拆分为一、二期实施，相应的原规划二、三期调整为三、四期。 《南山区沙河街道沙河五村城市更新单元规划》已经2018年第15次建环委会议审批，并取得正式批复。为加快推动项目实施，现对深圳市南山区沙河街道沙河五村城市更新单元规划进行修改，根据《中华人民共和国城乡规划法》、《深圳市城市更新办法实施细则》以及《深圳市拆除重建类城市更新规划审批操作规则》（深规划资源【2020】605号）等有关规定，将规划修改事项予以公示。内容如下： 一、项目区位 南山区沙河街道沙河五村城市更新项目位于南山区沙河街道，沙河东路以东，深南大道以北，香山西街以南，含新塘村、上白石村、下白石村、塘头村及周边区域。 二、修改内容 …	Hunan
530	2020-12-07	转发微博【原微博】【重磅！#茂名市中心城区十四五规划出炉# ，聚焦十大重点任务！】自2021年初发布征求意见稿，至今历时一年多，茂名市中心城区“十四五”规划终于问世！近日，由茂名市城市管理和综合执法局牵头组织编制的《茂名市中心城区（北组团）城市更新和发展“十四五”规划》（简称《规划》）正式印发。（茂名发布）	Guangdong
531	2020-12-07	老旧小区改造 工人已经内卷到凌晨两点还在开铲车、卸货这种地步了吗？！ ​​	Henan
532	2020-12-08	好赖有盼头；挤挤挤急急急堵堵堵绝不会耗着玩又来个10多年20多年，无动静，相信不会让正能量受到不合理大委屈，后海 有希望了，再耗着玩与以前不一样；城市病太严重而且超出预想迅猛各多国来人更多，必车满为患更麻烦妨碍首都办公，督促大量腾退减轻压力；让后海高妙发挥支撑国际大交流成功舒畅效率高【原微博】北京正研究城市更新规划，老旧房腾退改造等将成重点_京报网 【老北京人看到此消息，必大多数人高兴；不能永远处在贫民窟艰难没有任何盼头精神崩溃麻木】http://t.cn/A6IWoK7k# ​​	Hebei
533	2020-12-08	转发微博【原微博】#城市体检##城市更新# 本文分析了当前城市更新规划中的体检评估所面临的主要问题，通过北京城市副中心老城区更新与双修实践，探索城市更新地段精细化体检评估的技术方法与工作范式，从而推动城市更新规划的精细化实施与治理。 http://t.cn/A6aU3a8H ​​	Jiangxi
534	2020-12-08	回复@超话社区:我喜欢与千万人交流；看反应深层；后海旅游大巴停车通车最重要，不认真解决瞎掰！快速腾退迎刃而解！对西城丧失盼头，请东城来解决效果大；国际交流超出预想更多必交通更拥挤，由于发达城市大规模拆迁必更多人来北京挤；一口带来八口更挤，内北城必须大量腾退停车通车顺畅@超话社区:你好【原微博】北京城市更新：高楼降层 利于景观视廊 腾退疏解#哔哩哔哩动画# http://t.cn/A6GyF3fC ​​	Hebei
535	2020-12-08	致新中环 置地有声	Beijing
536	2020-12-08	涿州明显崛起兴旺；不可能大投资，停车通车顺利最重点，划好红线留余地，考虑疏解一些单位安置地，避免盲目形成严重城市病，多自行车专线路，充分吸取各种城市病严重曲折教训；少走北京严重城市病弯路，永保活力发达快】涿州地段好；吃喝香烟蔬菜水果干果花椒大料物美价廉吸引极大，集贸中心特火必繁荣【原微博】重磅！北京进入"国家第一批城市更新试点"，老城改造，新城崛起！|老城区|危房|旧房|公房|住建部_网易订阅 重磅！北京进入"国家第一批城市更新试点"，老城改造，新城崛起！,老城区,拆迁,危房,旧房,公房,住建部 http://t.cn/A6x5mevo （分享自 @网易新闻） ​​	Hebei
537	2020-12-08	本人龙举报邵俊原移动公司锡山工程管理员，在位期间利用职务之便，零星工程自己发包自己施工，并让代维施工，故有很多工单为虚假工单，固囤积了很多施工材料存于常州。辞职后成立无锡舜通科技有限公司，利用关系在2021年做老旧小区改造没购买任何光缆使用移动之前囤积移动光缆施工。后被网络部查出用移动光缆，利用关系掩盖过去，而且无锡移动不作为，并且2022年江苏无锡移动继续发包给无锡舜通科技有限公司大量业务，移动内部人员继续替邵俊掩盖事实，内外勾结，望省领导明察。 @中国移动 @江苏移动 @江苏移动 ​​​@中国电信 @中国电信江苏公司@政风热线 @清廉江苏 无锡	Jiangsu
538	2020-12-08	领导留言板>地方领导>广东省>深圳市>深圳市委书记孟凡利 南山区沙河五村城市更新一期&二期噪音扰民	Guangdong
539	2020-12-08	发布了头条文章：《项目】龙泉小区A区老旧小区改造项目换热站建设工程施工竞争性磋商公》 http://t.cn/A6a4wME7 ​​	Inner Mongolia
540	2020-12-08	项目】龙泉小区A区老旧小区改造项目换热站建设工程施工竞争性磋商公	Beijing
541	2020-12-08	转发微博【原微博】#扬州公务员[超话]##公务员面试[超话]# 以“老旧小区改造”为情景的“务实类”问题， 值得关注～🙊🙊🙊 ​​	Jiangsu
542	2020-12-08	#发现南昌遇见南昌# 【投资约26.65亿元！南昌把老旧小区改造改到百姓的心坎上】在2021年全市265个老旧小区改造全部开工的基础上，2022年，南昌市计划改造267个老旧小区，惠及居民100968户，计划投资额约26.65亿元。 http://t.cn/A6aLi6p7 ​​​	Jiangxi
543	2020-12-08	各单位积极行动改善辖区空气质量 确保大气污染防治工作取得实效	Beijing
544	2020-12-08	领导留言板>地方领导>河南省>河南省省长王凯 涉及省商务厅家属院问题，哪个部门能管一下	Henan
545	2020-12-08	领导留言板>地方领导>山西省>太原市>太原市市长张新伟 油脂厂小区改造建议	Shanxi
546	2020-12-08	领导留言板>地方领导>河北省>石家庄市>石家庄市委书记张超超 复兴大街白佛城中村改造	Hebei
547	2020-12-08	奋力谱写三秦大地高质量发展新篇章（沿着总书记的足迹·陕西篇） 链接:http://t.cn/A6aL3qsV	Shandong
548	2020-12-08	领导留言板>地方领导>河北省>邯郸市>邯山区委书记 老旧小区改造后排水出现严重问题	Hebei
549	2020-12-08	领导留言板>地方领导>河北省>石家庄市>石家庄市委书记张超超 桥西区建胜6号院	Hebei
550	2020-12-08	领导留言板>地方领导>河南省>新乡市>牧野区委书记 万达对面的省二建家属院	Henan
551	2020-12-08	给大家推荐@最高人民法院 的专栏【我为群众办实事】: "最高人民法院新闻局、人民法院新闻传媒总社联合策划，在最高人民法院“两微一端”开设“我为群众办实事”栏目，集中宣传报道各地法院切实为群众办实事解难题的工作成效，今天推出开栏首篇，敬请关注。"，跟我一起关注追更吧~拆除国有资产拦路虎单位老旧办公楼，让路于民求助法律，求助媒体和有关http://t.cn/A6cmPbWF ，求助网络河南省汝南县房建公司家属院小区因为历史原因遗留两家国有资产单位老旧办公楼造成路窄院小存在消防安全隐患？我叫潘国喜，家住河南省汝南县房建公司家属院小区，身份证号41282619781010851手机号18539691219实名举报河南省汝南县县政府和有关部门，剥夺我们汝南县房建公司家属院小区居民业主的权益和维权，消除我们小区居民的资格，证据都在，请求媒体和有关部门帮助，谢谢！我们小区因为历史原因遗留两家国有资产老…	Henan
552	2020-12-08	转发微博【原微博】央企大爆发，集体转向“大基建”，连续拿下1300亿大标！楼市下行，房地产项目“萎缩”的当下，中小型施工单位路在何方？！对于大型工程项目，资质、技术、资金实力等各方面要求高，确实拿不下，于是中小型工程项目就“僧多粥少”，如果再遇到最低价中标项目，不下浮30个点以上，犹如去陪标。但如果没有项目，单位这么多人员需要养活，开销怎么来？于是不得不硬着头皮上，竞争激烈程度可想而知，以至于都能出现下浮95%中招的现象，令人瞠目结舌。“基建狂魔”，离不开中小型施工单位，希望每个中小型施工单位在如今竞争激烈的大背景下，能找准定位和发力点，度过寒冬！#股票##财经#	Hubei
553	2020-12-08	#深圳城市更新# 南山城市更新单元【绿景+万科白石洲旧改】：项目楼王！项目楼王！项目楼王！二期，低容积率，独立花园/户型，私家车位，户户朝南，签约户型 100、120平，高峰成交12.8万，收定直接签约，周边16～25万，算不算洼地？懂的聊。#深圳买房##深圳回迁房# 深圳 ​​	Guangdong
554	2020-12-08	海南儋州召开滨海新区城市更新和土地收储情况汇报会 http://t.cn/A6a4zcC8 ​​	Hainan
555	2020-12-08	转发微博【原微博】#历史文化名城保护# 近日，苏州市委办公室、市政府办公室印发《关于进一步加强苏州历史文化名城保护工作的指导意见》，推动苏州历史文化名城保护工作水平持续提升。 ​​	Shandong
556	2020-12-08	发布了头条文章：《资讯》开封市城北国家粮库城市更新项目招标公告》 http://t.cn/A6a4zZ2z ​​	Inner Mongolia
557	2020-12-08	资讯》开封市城北国家粮库城市更新项目招标公告	Beijing
558	2020-12-08	今早上班的时候到医院东门了还没看到医院 .以为可以以看不到医院为由逃避上班[doge]. 明明是个白班刚下班回微信竟然就开始道晚安了[doge]哪位田螺仙女给俺更衣橱里放的桃桃.8:00-22:25是我今天的工作量[吃瓜] ​​	Shandong
559	2020-12-08	#职场##龙湖# 网友网上吐槽龙湖暴力裁员，裁员的方案让其难以接受，文章写的是情真意切，但是然并卵，都知道现在地产行业比互联网还惨，就算是神仙公司都扛不住，好歹能给你补偿，还是早做打算吧，毕竟吴老师也不看脉脉吧！ ​​	Beijing
560	2020-12-08	领导留言板>地方领导>河北省>秦皇岛市>秦皇岛市委书记王曦 河东新开里路灯何时能亮	Hebei
561	2020-12-08	领导留言板>地方领导>河北省>石家庄市>正定县委书记 七中家属院、融兴小区老旧小区改造的工期	Hebei
562	2020-12-08		Unknown
563	2020-12-08	转发微博【原微博】房票，再现于江湖 ​​	Shandong
564	2020-12-08	戴德梁行实力派！【原微博】戴德梁行参与2022年成都市成华区城市价值推介会 6月24日，#戴德梁行# 受邀参与2022年成都市成华区城市价值推介会，并协办“生态城市与智慧居住”圆桌论坛。中国区商业地产部副董事总经理，华西区商业地产部主管罗俊崴、成都公司副总经理，成都市场及业务发展部主管，董事廖颖、中国城市规划设计院西部分院主任规划师廖双南及成都@中海地产 商业管理公司总经理、成都楼宇经济促进会理事长张炜，共同探讨生态价值TOD对城市的影响。 戴德梁行立足自身资源禀赋和现实基础，将继续为城市服务，在#城市更新#、#TOD# 等领域探索新机遇，共筑乐活生态智慧城。#成都# #城市价值推介会#	Sichuan
565	2020-12-08	@北京市蔡奇书记老旧小区改造典范，请看北京大兴观音寺南里甲12号楼1单元门口 ​​​	Beijing
566	2020-12-08	@中共北京大兴区委王书记 老旧小区改造典范，请看北京大兴观音寺南里甲12号楼1单元门口 ​​​	Beijing
567	2020-12-08	项目背景（一）规划背景项目于2010年4月项目列入《2010年深圳市城市更新单元规划制定计划第一批计划》，是深圳市最早的一批更新单元规划项目。更新单元用地面积189133.8平方米，拆除范围用地面积185639.0平方米。近十余年规划编制过程中，项目经历了深圳市城市更新政策不断更迭、审批机构变更、审批程序细化等诸多变化，进行多次调整优化。（二）项目区位项目位于深圳市南山区中部，大南山北麓。地处前海及后海联系轴线中段，项目东临南新路，西邻前海路，南至东滨路，北接南园村，整体基本位于9号线荔林站500米辐射范围，交通便捷。除具有优质的大南山景观资源外，项目北侧有陈郁故居、陈氏宗祠、南山碉楼、兰所陈公祠、南山炮楼等多处历史文物及未定级历史建筑等资源。微信：17318012635区位图现状卫星影像图二规划思路（一）打造城市更新带门户示范项目更新单元位于深圳市南山区中部，大南山北麓，拆除用地范围面…	Unknown
568	2020-12-08	@北京12345 @北京电视台 @中央电视台 @北京住建委 老旧小区改造典范，请看北京大兴观音寺南里甲12号楼1单元门口@北京12345 这是解决办法，我想问一下全北京有哪个小区单元门口单元门前有这个的？！请12345告诉我哪有 ​​​	Beijing
569	2020-12-08	各地多措并举助企纾困 为企业发展“输血补气”	Beijing
570	2020-12-08	人民日报点赞南昌西湖区“幸福圆桌会”：面对面听诉求，实打实解难题#江西是个好地方#2021年初，江西省南昌市西湖区探索推出“幸福圆桌会”机制，把老百姓的急难愁盼问题摆在桌面上，让干部和群众面对面协商议事。通过整合多方资源、健全跟踪督办机制，居民诉求反映渠道更畅通，同时推动了干部作风转变，基层治理水平也得到提升。“满意，很满意！”提起前些日子刚参加过的“幸福圆桌会”，电话那头陶勇国连连称赞。老陶家住江西省南昌市西湖区南站街道铁路四村社区，此前抱着试一试的心态参加了社区组织的“幸福圆桌会”，结果困扰他的难题最后都逐一得到解决。老旧小区改造、占用消防通道、停车位不够……为了有效解决群众的急难愁盼问题，2021年初，西湖区探索推出“幸福圆桌会”机制，由社区（村）党组织发起，动员多方力量参与，把群众的诉求摆在桌面上，并由纪委监委跟进督办，有效推动了干部作风转变，及时解决了群众烦心事，同时提升了基层…	Jiangxi
571	2020-12-08	郑州土拍收金107亿元，“最高学历烂尾盘”也出手了文章来源: 时代财经 于 2022-06-24 01:02:49 - 新闻取自各大新闻媒体，新闻内容并不代表本人立场！(被阅读 20994 次)A- A A+2022 年即将过半，郑州的第一轮集中供地才姗姗而来。图片来源：图虫创意6 月 22 日，郑州正式拍卖第一批集中供应的 15 宗地。土拍过程并不激烈、胶着，仅仅 2 个半小时，10 宗城改地、5 宗公开招拍挂土地全部顺利出让，其中 13 宗地底价成交、2 宗溢价成交，收金 106.74 亿元。中指研究院河南公司总经理梁波涛称，从拍卖结果看，房企参拍并不激烈。目前郑州的房地产市场仍处于底部恢复期，销售依然承压，房企当下主要发力点仍是促销售、促回款，拿地普遍极为谨慎。地方国企托底，郑州地产集团独揽 5 宗地郑州此次推出的 15 宗地主要在主城区，其中管城区 4 块、金水区 3 块、中原区…	Overseas
572	2020-12-08	转发微博【原微博】有没有朋友持有了福田区福田村旧改的房源？ 六月上旬，福田区举办了福田村更新单元规划（超高层建筑）方案听证会报告，规划方案规划容积155.7万平方米，规划容积率10.9，项目共分四期实施。其中，地标塔楼开发规模43.9万平方米，估计高度在250米以上。 听证代表对方案的具体内容进行提问并提出意见，主要分以下这几个方面： （1）福田村旧改项目还需要进行哪些程序？何时完成拆迁、开工建设？ （2）关于垃圾转运站是如何规划考虑的？ （3）关于新能源汽车充电桩配置情况？ （4）福南小学拆除是否会对小孩上学造成影响？ （5）是否有计划对周边外围小区进行改造？ （6）若想购买面积大一点的回迁房，房价如何计算？ （7）由住宅改为商铺的，回迁的是住宅还是商铺？补偿的比例如何计算？ （8）改造过程中能否保证回迁房的质量和品质和商品房一致？ （9）项目配置的保障性住房，能否对周边住户优先考虑？…	Guangdong
573	2020-12-08	废标与否决投标的出现频率，为何差距这么大？	Beijing
574	2020-12-08	深圳 旧改快讯！	Beijing
575	2020-12-08	中国共产党湖北省第十二次代表大会关于十一届省委报告的决议	Beijing
576	2020-12-08	南约片区更新快讯[庆祝]关于龙岗区宝龙街道南约片区重点城市更新单元历史遗留违法建筑物业权利人核实公示（第三批次）​[鼓掌]这次公示好多权利人名单，各位业主、客户们快来查你们的名字[胜利]http://t.cn/A6aUsl0G ​​	Guangdong
577	2020-12-08	分享//@闵行-华漕:转发微博【原微博】【重点聚焦“新赛道”发展载体，沪特色产业园区增至53个（附图解）】#最新# @经济和信息化在线-上海 介绍，上海市在2020、2021年连续两年发布40个特色产业园区。今天正式推出第三批13个特色产业园区，重点聚焦“新赛道”发展载体。来看图解↓ ​​	Shanghai
578	2020-12-08	[黑白两盗吧]深圳写字楼深圳罗湖清水河城市更新深圳商住用地深圳商住坪山旧改	Beijing
579	2020-12-08	坐标南京，150万预算，是应该买近郊二手房、远郊新高层，还是周边城市的小高层？	Beijing
580	2020-12-08	转发微博【原微博】【太原街板块：城市有机更新规划设计方案正式发布】6月23日，和平区太原街核心发展板块城市更新规划设计方案正式发布。该规划的实施投资25亿元，由北京市建筑设计研究院有限公司总建筑师吴晨团队倾力打造，市场化代运营，将太原街打造成为东亚文化融汇区、东北亚消费枢纽、沈阳现代化都市圈活力中心，塑造成一个时尚、人文、品质相融合的都市会客厅和城市新地标。#喜迎二十大 辽宁在行动##振兴新突破 我要当先锋##发现沈阳之美##美好辽宁欢迎您##美味辽宁等您来#	Liaoning
581	2020-12-08	[百度贴吧]深圳宝安商住用地深圳罗湖清水河城市更新深圳写字楼【黑白两盗吧】	Beijing
582	2020-12-08	#越秀金控#今日国务院新闻办公室举行新闻发布会介绍	Guangdong
583	2020-12-08	今日国务院新闻办公室举行新闻发布会介绍广州南沙深化	Guangdong
584	2020-12-08	[百度贴吧]广州帽峰山和龙水库深圳商住用地深圳商住罗湖清水河城市更新深圳【黑白两盗吧】	Beijing
585	2020-12-08	五年后的合肥，重大基础设施建设接近尾声:（地铁除外）合肥更多的财政可以用于城市更新了！精致的城市需要💰 去打造和维护！ ​​	Anhui
586	2020-12-08	转发微博【原微博】【宝安甲岸村的拆迁补偿标准】 ​红本农民房： 1：1.2赔住宅 ​绿本或猪肝本：1：1.1赔住宅 ​统建楼： 股东 1：1.1赔住宅， 非股东1：1赔住宅， ​历史遗留：非股东，50%按1：1赔住宅，其余部分赔公寓； 股东名下一栋480平以下1：1赔住宅，其余部分50%按1：1赔住宅，其余部分赔公寓。 ​举例说明：（非原村民，即非股东） ​你有1000平红本农民房，赔商品住宅1200平； ​你有1000平绿本或猪肝本，赔商品住宅1100平； ​你有1000平村委统建房，赔商品住宅1000平； ​你有1000平历史遗留违法私宅，赔商品住宅500平，赔商务公寓500平。 ​ ​总结： 房产价值：红本＞绿本＞村委统建楼＞历史遗留违法建筑 ​投资价值：红本可过户，但需要名额，安全系数高；绿本无法过户，唯一获得途径是司法拍卖，可在不动产登记中心获得司法登记备注，相当于司法确权，民…	Guangxi
587	2020-12-08	转发微博【原微博】#2022皖电资讯##电力服务暖江淮# 【预约式电力改造 助力文明城市创建[话筒]】 5月31日，在宣城市泾县城区中山北路土特产商店，国网泾县供电公司员工将电力导线更换一新。[赞啊] 自5月14日接到老旧小区改造任务以来，该公司党委发出在创建省级文明单位的行动中发挥电力“先行官”作用的号召，组建“电靓泾川”党员服务队骨干队伍，现场勘察电力线路，摸排城区老旧小区、主干道路以及“背街后巷”供电设备，梳理归档，将电力杆线省级、电表箱修复以及表后线整治作为工作重点，着力解决群众关心关切的用电热点、难点问题，提升居民用电质量。[拳头]（章明）​@国网宣城供电公司	Jiangsu
588	2020-12-08	公告】龙泉小区A区老旧小区改造项目换热站建设工程施工竞争性磋商公	Beijing
589	2020-12-08	河汾一路跨铁路桥梁工程上跨平阳北街和南同蒲铁路，全长1562米，总投资5亿元，主干路双向六车道，预计8月底实现主线通车。李云峰实地查看施工进度，了解施工情况，要求施工单位集中施工力量，实施挂图作战，以天为单位加快建设进度；工程项目部要积极与铁路部门对接、争取最优施工条件；市交警部门要提前介入，完善指示标识、做好交通规划组织；尧都区、临汾经济开发区要全力支持配合、搞好服务保障，形成工程推进强大合力。河汾一路快速路西起滨河西路（与跨汾河大桥相接），东接河汾一路跨铁路桥工程起点，全长3.3公里，沿线上跨滨河东路、西大街、规划二路、中大街、东大街、鼓楼北大街、规划五路、建设路等，总投资约19.65亿元。目前，该工程已完成用地预审、选址意见书、可研批复等手续，正在编制初步设计报告。在北孝社区拆迁点，李云峰详细了解工程拆迁进展，现场研究相关工作，他强调，河汾一路快速路将使尧都区、临汾经济开发区和市区…	Unknown
590	2020-12-08	戴德梁行参与2022年成都市成华区城市价值推介会 6月24日，#戴德梁行# 受邀参与2022年成都市成华区城市价值推介会，并协办“生态城市与智慧居住”圆桌论坛。大中华区商业副总经理罗俊崴、成都公司副总经理廖颖、中国城市规划设计院西部分院主任规划师廖双南及成都@中海地产 商业管理公司总经理、成都楼宇经济促进会理事长张炜，共同探讨生态价值TOD对城市的影响。戴德梁行立足自身资源禀赋和现实基础，将继续为城市服务，在#城市更新#、#TOD# 等领域探索新机遇，共筑乐活生态智慧城。#成都##城市价值推介会#	Beijing
591	2020-12-08	铁西有这样的信访局长，鞍山百姓的合理诉求谁来管？铁西区共和社区大西街29栋楼前的违建危墙事件闹得沸沸扬扬，它早已严重威胁108户居民的出行安全。鞍山正在进行的老旧小区改造工程由于部分施工队野蛮施工，严重损伤了这堵不堪重负大墙的墙基，愈发加剧了大墙倾斜险情。为了维护全楼居民安全，该楼的居民代表与几位楼长依法依规多次向有关方面进行合理诉求。在人民群众的多次呼唤与诉求下，6月24日下午，铁西区信访局长带领几位随从终于来到大西街29栋危墙下察看。请看，该信访局长面对人民群众的合理诉求是怎样行使职权的，他又进行了怎样的拙劣表演？首先，该信访局长完全无视居民举报材料中所提及的违建房和违建围墙的事实，既不到宋三锅炉房内察看违建房的情况，更看不到危墙的无数道裂痕，而是摆出一副傲慢的官架势，信口开河地断言：“这堵墙不能倒。”人们惊呆了。人们看到，这堵危墙上下倾斜的差别已达到10mm，墙面出现多处通透性裂痕…	Liaoning
592	2020-12-08	城市更新 | FOR天物空间·金桥即将亮相	Beijing
593	2020-12-08	中心区遭50轮疯抢！东莞二轮土拍揭示楼市走向！	Beijing
594	2020-12-08	老铁别怂！只要房价涨得够快，高速盘照样是香饽饽	Beijing
595	2020-12-08	#深圳#【原微博】《深圳瑞恒地产公司打通宝安区政府关系在重大民生问题上违规》 根据勤诚达乐园《建设用地规划许可证》，乐园500+371个车位，其中371个车位在悦园负三层。开发商以欺瞒手段私自将负三层通道以铁板阻断，导致乐园无法互通位于悦园负三371个车位。恶意挑起业主矛盾，造成社会不稳定因素。乐园业主425户，公租房442户及写字楼258户共计1125户只能共用乐园楼下500个车位，远未达规定最低车位比，车位异常紧张，冲突不断，多次沟通无果，不予开通。望领导能为民主持公道，让勤诚达还车位于民。@深圳消防 @深圳市住房和建设局 @深圳市宝安区城市更新局 @深圳市规划和自然资源局 @深圳消防 @深圳公安 @国务院公报 http://t.cn/RTv4Kyo	Guangdong
596	2020-12-08	沈阳和平区太原街核心发展板块城市更新规划设计方案正式发布，其方案中有何信息值得关注？	Beijing
597	2020-12-08	河北三部门联合印发通知 进一步加强我省城镇老旧小区改造工作	Beijing
598	2020-12-08	河北三部门联合印发通知 进一步加强我省城镇老旧小区改造工作	Beijing
599	2020-12-08	定西市生态环境局漳县分局多措并举强化噪声污染防治	Beijing
600	2020-12-08	定西市生态环境局漳县分局多措并举强化噪声污染防治	Beijing
601	2020-12-08	房龄超20年的二手房不值钱了？错了！新规下，老房子又要吃香了	Beijing
602	2020-12-08	从政府角色来看，大湾区政府在更新过程中更多起到辅助和监管作用，市场具有较高的主动性。『全国城市更新政策盘点与分析』http://t.cn/A6aUEF8d ​​	Guangdong
603	2020-12-08	高新区：20个老旧小区改造升级加速	Beijing
604	2020-12-08	深圳龙光西丽留仙洞总部基地设计竞赛中标方案 / Aedas http://t.cn/A6XKymiL【原微博】新作 | 深圳八卦岭产业园城市更新，高密度城市活力汇聚的自然之冠 / Aedas http://t.cn/A6XuD7ma 从深圳首批大型工业区的辉煌发展，到产业结构变化导致的区域产业更新，作为深圳最早建成区之一的八卦岭历经浮沉。现如今随着深圳一体化发展格局的确立，它再度成为城市“中心”，将以全面的转型升级，蜕变成为聚焦金融科技总部及研发企业、打造国家级金融科技的先导试验区。 由Aedas执行董事胡庆峰与Aedas主席及全球设计董事纪达夫（Keith Griffiths）带领团队赢得第一名的八卦岭产业园城市更新项目方案，正是八卦岭城市更新中的重要一环。 项目位于紧邻红岭的金融产业带，周边建设条件成熟，毗邻地铁6、7、9、14号线以及未来规划的17、24号线，是多区连接的核心位置。…	Overseas
605	2020-12-08	11家房企、7家银行，开了一个旧改“诉苦大会”…	Beijing
606	2020-12-08	小楼看一周 | 比亚迪签约武鸣，南宁二中青运校区开工	Beijing
607	2020-12-08	上海：92.48%，99.59%，100%！	Beijing
608	2020-12-09	鼎鸿更新项目日报【2022】6月24日：看点：【权利人核实】2项⭐ 龙岗南约马桥联和片区，第三批，共170处权利人⭐ 罗湖湖贝统筹片区C4地块，共194处权利人【总平及变更总平】1项⭐ 龙华伟特工业区，商业用地，建筑面积约9万㎡...🔴 更多900+项目全流程信息均在#szding##深圳城市更新##旧房改造 ##楼市杂谈# 深圳 http://t.cn/A6aURNQo	Guangdong
609	2020-12-09	石景山这里将建设公交首末站！邻居们关心的教育、规划等问题回复	Beijing
610	2020-12-09	高管局家属院改造施工质量极差	Henan
611	2020-12-09	江苏省棚户区改造成效明显的地方：盐城市、南京市溧水区、新沂市、东台市。👍 ​​	Jiangsu
612	2020-12-09	以全面加强基础设施建设攻坚“四化”建设	Beijing
613	2020-12-09	大明宫遗址区加快大华棚改安置房建设，早圆百姓“安居梦”	Beijing
614	2020-12-09	信阳市供电公司对群众恳求改迁安全隐患变压器涉嫌恳求置若罔闻	Beijing
615	2020-12-09	转发微博【原微博】上考综合分析预测：日前发布的“十四五”规划《建议》中，提出要建设“韧性城市”。韧性城市指城市能够凭自身的能力抵御灾害，减轻灾害损失，快速恢复过来。请结合当前形势，谈谈你的看法。 ⚠️每年新的概念词，都是.上考很热衷出考题的地方，注意题目的问法，很“上海”。另外:这一主题与当下背景密切相关，所以墙裂建议同学们掌握！这篇是领队给内部学员的手敲答案，用的是我们自己的反套路答法。分享出来给大家参考下#上海公务员面试##公务员面试[超话]##公考##面试热点##面试干货##国考面试##省考面试#	Shanghai
616	2020-12-09	【总投资2.2亿元，永康城区这条重要道路改造初步设计获批】近日，记者从永康市发展和改革局了解到永康市2022年城镇老旧小区改造工程紫微路道路整治项目（五金大道至香樟大道）初步设计获批。紫微路北起香樟大道，南接城南路，建设内容包括道路、桥梁、排水、交通设施、照明、绿化以及综合 http://t.cn/A6aUQgOm	Beijing
617	2020-12-09	总投资2.2亿元，永康城区这条重要道路改造初步设计获批	Beijing
618	2020-12-09	今年，苏州这些老旧小区迎来改造！	Beijing
619	2020-12-09	转发微博【原微博】【不再“上下为难”，老楼加装电梯正在进行中】保定晚报讯（记者霍若雯 管群一）对于老旧小区居住楼层较高的居民尤其是老年人来说，没有电梯成为了出行的一大烦恼。为破解居民上下楼难题，市委、市政府对既有住宅加装电梯出台了一系列政策鼓励和扶持，以提升居民的生活幸福感。近日，记者两次来到盛兴西路纳祥园小区加装电梯施工现场进行走访。 6月20日中午时分，烈日炎炎。在纳祥园小区1号楼2单元楼下，记者看到单元门前被挖开了一个深约1.5米的基坑，两名工人正忙着焊接组装电梯井道钢结构，居民楼墙面上张贴着多份安装通知。 21日上午，记者再次走进该小区看到，原来横躺在地面上的井道钢结构已经高高竖立在基坑之上。对于目前的电梯安装进度，保定佰恒电梯设备销售有限公司现场施工负责人张云川向记者介绍，半个月前他们开始进场施工后，对挖好的基坑进行了加厚浇筑，电梯井道选用表面经过镀锌处理的钢结构材料，不易发生…	Hebei
620	2020-12-09	文旅产融合的历史文化街区复兴路径初探——天桥北部平房区城市更新规划与实施	Beijing
621	2020-12-09	关于海秀西路仁和公寓老旧小区改造的问题	Hainan
622	2020-12-09	转发微博【原微博】【何树平在广安调研住房城乡建设工作】6月21日，住房城乡建设厅党组书记、厅长何树平率队到广安市调研住房城乡建设工作。何树平一行先后来到广安区长乐街城南配气站、广安东高速路口西广场、广安市第二污水处理厂、渠江红滩音乐公园、渠江堤防工程、城北工行家属院小区、花园二水厂、岳池县普安镇等地，调研城镇燃气安全、海绵城市规划建设、城乡垃圾与污水治理、城市更新与老旧小区改造、自建房排查整治等情况。http://t.cn/A6ayPfxz	Sichuan
623	2020-12-09	转发微博【原微博】【酷！这个“庄”老建筑长出新经济 八里庄加速推进城市更新 曾经的仓库现在“超酷”】极富年代感的红砖建筑，硕大的仓库空间，与当下最时尚的沉浸式游戏产业完美融合。环球魔力落户于成华区八里庄片区的“107仓库”，这个老旧仓库经过打造，如今已经变身为“红仓107·萌想星球文创产业园”，成为年轻人喜爱的网红打卡地。（成都住建） http://t.cn/A6ayz4SS	Sichuan
624	2020-12-09	中国股市：未来最具潜力的5大职业教育，全面开启！值得重点关注	Beijing
625	2020-12-09	聚合产业优势 赋能城市发展|绿地遂宁锦华新天地揭幕	Beijing
626	2020-12-09	转发微博【原微博】【成都市幸福美好生活十大工程2022年首批民生项目机会清单发布】#小布播报#6月15日上午，成都市幸福美好生活十大工程2022年民生项目机会清单发布、现场推进暨开工仪式举行，现场发布了《成都市幸福美好生活十大工程2022年首批民生项目机会清单》。此次发布的《机会清单》重点聚焦教育、医疗、一老一小、老旧小区改造等9大民生重点领域，释放政府、企业两端供需机会497项。 http://t.cn/A6av1Kp7	Hebei
627	2020-12-09	申请国网电表	Unknown
628	2020-12-09	苏州吴江：探索城市与产业双优融合更新的地域模式：近年来，苏州市吴江区坚持生态优先、绿色发展，高标准开展城市和产业双优融合更新，以“微更新”和“包容式更新”理念实施城市更新重点项目，重塑和优化全区生产、生活、生态空间，全面打响“江南文化看吴江”品牌，全力打造“城乡融合新标杆”。城市更新是适应城市发展新形势、推动城市高质量发展的必然要求。吴江作为江南水乡的典型代表，面对示范区集约型、内涵式的发展要求和打造“世界级水乡人居文明典范”的美好愿景，如何在消除老城区既有建筑安全隐患的同时，盘活存量资源，将其改造好、利用好，成为推进城市高质量发展的一个重要课题。6月24日 http://t.cn/A6aUTebo	Jiangsu
629	2020-12-09	鹏欣樱花台：源自日本，细节至上的“嵌入式康养社区”	Beijing
630	2020-12-09	坪山区首个居住型城市更新项目获批，将打造公园型滨水社区	Beijing
631	2020-12-09	转发微博【原微博】#唐山称不漏一人一案# 唐山：确保做到不漏一人一案，以快制胜、彻查严惩—— 据唐山劳动日报：6月17日晚，唐山市委书记、市疫情防控工作总指挥部总指挥武卫东主持召开全市疫情防控工作总指挥部会议暨重点工作调度会议，分析研判当前形势，安排部署下步工作。 市长、市疫情防控工作总指挥部总指挥田国良出席会议并讲话。杨培苏等市领导出席。 会议强调，要解放思想、奋发进取，始终保持“一刻也不能停、一步也不能错、一天也误不起”的战斗状态，大力发扬“马上就办、真抓实干”工作作风，高效统筹疫情防控和经济社会发展，以优异成绩迎接党的二十大胜利召开。 要扎实做好常态化疫情防控工作，落实分区分级疫情防控措施，强化远端服务引导和“第一入口”到目的地全过程闭环服务，实现“第一入口”快速高效通行，切实做到防疫好、流通快。精心做好社会面服务管理，维护公共场所防疫秩序，坚决防止疫情隐匿性传播，牢牢守住不发生疫…	Liaoning
632	2020-12-09	罗湖清水河两个城市更新项目实施主体公示	Beijing
633	2020-12-09	郑州市城市更新管理办法+原文？	Beijing
634	2020-12-09	【安陆：党建引领助推老旧小区改造】安陆市中山社区下辖45个居民小区4165户9864人，单体楼213栋，自建房371栋。安陆市老旧小区改造工程启动以来，中山社区坚持问题导向，推动党建引领基层治理触角向小区延伸，构建社区党组织、所在地单位、小区居民三方联动多元共治新格局，有效破解老旧小区改造难题。详情：http://t.cn/A6aUYJW0 来源：安陆市府城街道办事处	Hubei
635	2020-12-09	关于海秀中路135号仁和公寓老旧小区改造不合理导致停水的问题	Hainan
636	2020-12-09	#清流#《#城市更新#，如何“以人为本”？》城市更新是近年来我国城市发展研究的热点话题，也是重大的民生和发展工程。国家《“十四五”规划及2035年远景目标纲要》中明确提出要实施城市更新行动，城市更新已上升为国家战略。随着城市化进程的推进，城市建设已由“粗放式发展”转为“精细化运营”阶段，更加强调“以人为本”的城市更新，同时注重生态文明建设。http://t.cn/A6ayGbXD	Shanxi
637	2020-12-09	转发微博【原微博】微博也发发#中规院要求项目负责人和汇报人必须是男士##中规院要求项目负责人和汇报人必须是男士# http://t.cn/A6aLtCJK ​​	Beijing
638	2020-12-09	[沈阳摩天里吧]沈阳多个广场、街路、庭院，今明两年完成更新	Beijing
639	2020-12-09	这就是老旧小区改造？改了快两年了，挖完沟，铺完管，你倒是恢复原样啊？？就这样卫生城还能复审成功么？？各职能部门就看不见？？！	Unknown
640	2020-12-09	重磅｜国常会：二手车全面取消限迁，研究免征新能源车购置税延期	Beijing
641	2020-12-09	发布了头条文章：《南山白石洲-绿景《沙河五村城市更新》深圳的 “旧改航母”》 #深圳旧改[超话]# #回迁房# #白石洲# http://t.cn/A6aUle6V ​​	Guangdong
642	2020-12-09	近日，黄埔区分局闻令而动，全力冲刺重点项目用地报批工作，最终成功在三调地类数据启用前完成21个建设用地项目共计195.72公顷的用地报批组卷、建新方案组卷及上报工作。通过专人专岗无缝对接，实现零补正，截至目前，仅用一个余月即取得11个冲刺项目的用地批复、4个冲刺项目的建新批复，为黄埔区公共基础设施、产业、城市更新等项目的建设打下了坚实的土地要素保障基础，同时也大幅度降低了全区的违法用地总量。[打call]	Guangdong
643	2020-12-09	十年前看深圳湾，十年后看大沙河！	Beijing
644	2020-12-09	以评补短 以评促建——安徽黟县用评价成果推进乡村建设侧记	Beijing
645	2020-12-09	以评补短 以评促建——安徽黟县用评价成果推进乡村建设侧记	Beijing
646	2020-12-09	近日，江苏省民政厅等12部门联合出台《江苏省居家社区养老服务能力提升三年行动工作方案》，要求各地建成“一刻钟养老服务圈”。什么是“一刻钟养老服务圈”呢？搭建老人、亲属、社区、医院、社会组织24小时信息沟通机制，完善老人居家就餐、智能助浴等各项工作，打造属于老人的幸福社区，并结合老人的需求，融入老旧小区改造、河道改造建设，建成“一刻钟”养老服务圈。而在南京市玄武区孝陵卫街道的一个居家养老服务中心，当天中午，部分老年居民正在助餐点有序领取当天的午餐。工作人员告诉记者，助餐点每日提供A、B两种餐食，老人们可根据个人喜好预定，75岁以上的老人购买餐食每份售价13元，75岁以下的老人每份15元。今年76岁的胡先生表示，平时自己在家，因为不会烧饭，社区助餐点解决了他很多麻烦。“女儿也忙，这样也方便了，省得在外面买，外面买的也不卫生。”胡先生说。按照《方案》中的要求，到2023年底，每个城市街道需至少…	Unknown
647	2020-12-09	领导留言板>地方领导>新疆维吾尔自治区>省辖县(县级市)>石河子市委书记 自来水水压不足，无法正常生活	Xinjiang
648	2020-12-09	[开门纳言] [吴中区] 关于碧波花园散盘25～29幢全体户主提交	Jiangsu
649	2020-12-09	【城市更新】社区体育与15分钟生活圈，提高全民健身参与率	Beijing
650	2020-12-09	【城市更新】社区体育与15分钟生活圈，提高全民健身参与率	Beijing
651	2020-12-09	执笔青羊，塑造城市美学设计大宅	Beijing
652	2020-12-09	为5华区点赞，提高文明城市，提高市民素质，达到国际城市。【原微博】#五华时讯# 【五华区开展市民文明素质提升行动首场新闻发布会】6月23日，五华区召开开展市民文明素质提升行动首场新闻发布会。今年来，五华区深入实施市容环境提升、道路交通提升、园林绿化提升、城市更新提升、国际旅游城市形象提升、城市治理能力提升、市民文明素质提升七大行动。持续提升城市综合实力、整体品质和市民文明程度，让城市既有“颜值”，又有“内涵”。http://t.cn/A6ayHqy9	Shandong
653	2020-12-09	卫生路2号院老旧小区改造项目存在很多问题	Henan
654	2020-12-09	http://t.cn/A6aUlzSW	Shandong
655	2020-12-09	全省首个，破局历史建筑消防关，助推城市更新！【原微博】【全省首个历史建筑防火设计指南发布】近日，《南京市历史文化街区及历史建筑改造利用防火加强措施指引》发布。我市历史文化街区防火设计、保障方案评审、消防审验及消防监督检查将有据可循、有路可依，频频“火”出圈的历史文化街区们也将穿上一层“防火衣”。（编辑：李婕 审核：成诚 发布：宁建轩）http://t.cn/A6ayiEcV http://t.cn/A6ayiEcI	Jiangsu
656	2020-12-09	转发微博【原微博】【中国城市规划学会理事长杨保军应邀为全国政协常委作学习讲座】政协第十三届全国委员会常务委员会第二十二次会议22日在京闭幕，会议以“统筹推进绿色低碳高质量发展”为主题协商议政。中国城市规划学会理事长杨保军应邀作题为“城市更新——为人民群众提供高品质的生活空间”的学习讲座。http://t.cn/A6ayauKD	Beijing
657	2020-12-09	转发微博【原微博】全市摄影爱好者注意！喜迎“二十大” 聚焦新兰山摄影展征稿啦！ ​​	Beijing
658	2020-12-09	「设计赋能·共绘未来」海南2022年国际设计岛海口专场会议开启大幕	Beijing
659	2020-12-09	//@love浦江:转发微博【原微博】【新之所向，心之所向丨迎接上海市党代会特别报道】梦花街斑驳的街影里荡漾着老人的喜悦，上海北蔡杨桥村的居民与曾经居住的“城中村”幸福地告别，曹杨新村改建之后的独立厨卫让昔日的工人新村焕然一新……在这次特别报道的采访中，我们收到的最多的反馈，就是居民发自内心洋溢的幸福感。 众所周知，城市更新并非易事，每一片旧区的改造、旧房的更新，都需要花大成本、大力气去推进。但最近五年来，上海一直在加快城市更新的脚步，尤其是经过此次疫情，更是提出以更高站位、更大力度、更强合力推进城市更新。 因为城市更新将是促进经济恢复重振的重大举措，将是提升城市功能品质的重要载体。 因为这是许多老百姓最强烈的期盼，甚至是不少老人向往了一辈子的事情。这是民心工程，“新”之所向，就是“心之所向”。http://t.cn/A6aUI2Te	Shanghai
660	2020-12-09	中海兴叁號院丨以兴之名 藏峰系四环新作案名全球发布	Beijing
661	2020-12-09	峰会议程揭秘丨40+大咖、16+小时、全程高能、等你来约！	Beijing
662	2020-12-09	[百度贴吧]北一线【成都新机场吧】	Beijing
663	2020-12-09	【与城市共奋斗实现青春梦想——记君乐宝乳业集团鲜奶事业部电商销售部运营专员郭宇凡】夏日清晨，沐浴着灿烂的阳光，“90”后阳光小伙儿郭宇凡健步走进君乐宝乳业集团。打卡，来到自己的工位，打开电脑，开始一天的工作……郭宇凡，河北保定人，曾在石家庄就读大学本科。去年从澳大利亚莫纳什大学硕士研究生毕业后即回到石家庄，进入君乐宝乳业集团鲜奶事业部，负责电商运营策划和推广工作，为市人才绿卡B卡持有者。“这座城市里有我深爱的人和一去不复返的青春。我的大学时光就是在石家庄度过的，这里留下了我成长的足迹。当我学成回国之后，首选的工作地就是石家庄。我觉得，石家庄不仅记录了我的青春，未来还能承载我的梦想。”郭宇凡说，石家庄的产业基础雄厚，产业门类也十分齐全，在高质量发展的快速路上，这座城市正在用冲刺姿态跑出新的“加速度”。他所在的君乐宝乳业集团被视作“河北乃至中国乳业振兴的标杆和希望”，这正是石家庄高质量发展的…	Jilin
664	2020-12-09	各区(功能区)>留言板>二航小区是否有拆迁计划	Hubei
665	2020-12-09	关于反映龙华区国贸二横路四海花园老旧小区改造导致漏水的问题	Hainan
666	2020-12-09	🔔#计划延期 看来并不只有“老”项目才会开始计划延期吧昨日，3个延期六个月，恰好都在福田区[惊讶]...📢据跟踪调查7名数据收集人士透露:商报发布新闻，很快！各区更新局网站上线，很快！而鼎鸿发展收录整合，竟能达到一致快速！！⬇——项目公告每日实时迭代，给你最新项目报导——不止有最新项目新闻，地产项目历史信息任你查阅Follow me，来看我的频道与我互动，看最新的#深圳城市更新##旧房改造##楼市杂谈# 深圳 http://t.cn/A6aUOfl5	Guangdong
667	2020-12-09	#老旧小区改造##老旧小区无人管理# @辽阳身边事 @服务辽阳 @辽阳同城 老旧小区，无人管理，院外车辆，随着停车，占用车位，住户回家无处停车，打了好多电话，没有部门解决，告诉结果都是无权处理。小商小贩车辆占用停车位。请问，这种情况，找谁能处理，或者，有没有可能出台政策，对无人管理的老旧小区进行管理。[微笑][微笑]	Liaoning
668	2020-12-09	各区(功能区)>留言板 关于汉兴街道华苑小区房屋漏水情况咨询	Hubei
669	2020-12-09	拓耕不止 惊鸿再启 文一地产4.26亿元竞得瑶海区优质地块	Beijing
670	2020-12-09	河北最新通知！加强老旧小区改造，电动车充电桩等优先列入改造项目	Beijing
671	2020-12-09	17【原微博】《潍坊市奎文区投资合作促进局四种思维抓招商 助力城市更新》 年以来，潍坊市奎文区投资促进局以“作风大转变、发展大招商”为纲，落实超常干劲、超常举措、超常政策，铆足干劲、冲锋在前，以实际行动加快推进城市更新和园区建设，以高质量招商引资推动建设更好的奎文。 树立产业思维，依托资源抓招引。依托动力智谷、应急安全产业园、新兴科创产业园等重点园区，明确主导产业，实施基金赋能，培育引进“链主”企业，补强产业链、完善配套链，力争年内建成园区招商入驻率达到80%以上，亩均税收达到20万元以上。依托阳光壹佰、恒易宝莲、半岛创新谷等品质楼宇，坚持以楼聚产，以产增效，大力引进总部型、平台型、税源型、四新型优质项目和高端人才，力争年内助力打造过亿元楼宇10栋。 树立精品思维，瞄准靶向抓招引。聚焦泰华城南侧、原京剧团、南下河等八大城市更新攻坚项目，紧盯新兴制造业、高端服务业产业细分领域，突出京津冀、…	Shandong
672	2020-12-09	青岛银行：拓展金融服务深度，服务触角远且深青岛银行借助“20条举措”持续拓展金融服务的模式和手段，通过创新战略、健全制度机制，有效增强金融创新内生动力，让金融服务触角广泛延伸，拓展到更多行业领域。聚焦服务实体经济，青岛银行从扩增量、稳存量两方面发力，增强对实体经济资源配置，加快已授信贷款的放款进度，积极对接基建类、城市更新类及民生类等项目，加大中长期贷款投放。青岛银行做好重点行业群体金融纾困，加大对中小微企业和个体工商户的金融支持，合理进行续贷、展期、调整还款安排；针对受疫情严重冲击的行业，做好延期还本付息政策到期的接续转换，对符合续贷条件的正常类小微企业贷款积极给予支持，避免出现行业性限贷、抽贷、断贷。同时，青岛银行创新担保方式，强化重视固定资产等传统抵押模式转向更注重企业的资信状况、交易数据、资金流向、供应链等多维度的全景式授信新模式。针对小微企业轻资产特点，积极创新推广存货、知识产…	Shandong
673	2020-12-09	13【原微博】《【#奋进吧山东# #山东省第十二次党代会# #深入学习贯彻省第十二次党代会精神# #牢记嘱托走在前 勇担使命开新局# 】城市更新 步步“精”心》 http://t.cn/A6ayXZUl ​​	Shandong
674	2020-12-09	发布了头条文章：《承德供水集团有限公司2022年老旧小区改造供水工程招标公告》 http://t.cn/A6aU03DA ​​	Beijing
675	2020-12-09	承德供水集团有限公司2022年老旧小区改造供水工程招标公告	Beijing
676	2020-12-09	城市更新不仅是物质空间的更新，还包括传承历史文化等精神层面的内容，应当保留城市特有的地域环境、文化特色、建筑风格等‘基因。坚持“留改拆”并举、以保留利用提升为主。从过去的“拆改留”转向“留改拆”，把“留”放在第一位，推行小规模、渐进式有机更新和微改造，有助于历史遗存、邻里关系、社会结构等的传承。	Guangdong
677	2020-12-09	仅靠万达“赢麻了”？平湖商圈还有不少期待！	Beijing
678	2020-12-09	瀍河区高管局家属院改造	Henan
679	2020-12-09	#深圳城市更新# 横岗地铁口有个旧改项目，自带九年制名校，三年投资回报100%，已拆平三分之一房屋，清盘完即止，价3.×万每平米，周边二手价6万，目前是横岗中心最大旧改回迁项目，也是动工最快项目。#深圳买房##深圳指标房##深圳回迁房# 深圳·横岗 ​​	Guangdong
680	2020-12-09	高管局家属院改造问题	Henan
681	2020-12-09	祝贺南约片区旧改项目又向前迈进一大步！政府统筹，央企开发，是深圳少数被列入《深圳十四五规划》的重点项目。 http://t.cn/A6aU05oq ​​	Guangdong
682	2020-12-09	【以更高站位、更大力度、更强合力推进城市更新，“新”之所向，就是“心之所向”丨迎接上海市党代会特别报道】近五年来，上海一直在加快城市更新的脚步，尤其是经过此次疫情，更是提出以更高站位、更大力度、更强合力推进城市更新。因为这是许多老百姓最强烈的期盼，这是民心工程，“新”之所向，就是“心之所向”。作为党的诞生地和改革开放前沿阵地，五年来，上海深入贯彻落实习近平总书记考察上海重要讲话精神和对上海工作的重要指示要求，践行“人民城市人民建，人民城市为人民”理念。而城市更新，无疑是对人民城市的最好注脚之一，是中国共产党“为人民谋幸福”初心的体现。http://t.cn/A6aUfvQd	Jiangsu
683	2020-12-10	鼎鸿发展: 🔔 早知道​⭐ 要点：宝安新村老旧小区（95年建）召开咨询会~倾听民意Q：什么是老旧小区？A：泛指...想了解更多知识，来#szding# 看看老旧小区布点图！ #深圳城市更新##旧房改造##楼市杂谈# 深圳 ​​	Guangdong
684	2020-12-10	【视频】创建全国文明城市 | 甘州：实施老旧小区改造 提升群众幸福指数 http://t.cn/A6aUzgQo ​​	Gansu
685	2020-12-10	[青岛银行吧]青岛银行：让金融服务触角广泛延伸，拓展到更多行业领域	Beijing
686	2020-12-10	《实时标讯》承德供水集团有限公司2022年老旧小区改造供水工程招标公	Beijing
687	2020-12-10	转发微博【原微博】南山区桃源街道珠光村城市更新单元，拆除用地面积156169㎡。 2014年 纳入计划 2018年 专规公示 2022年 项目一期实施主体确认， 规划建设6栋住宅1栋保障房还有一所幼儿园。 #深圳身边事##深圳# @深圳同城 @深圳身边事 @微博房产 @深圳微博房产 http://t.cn/RTv4Kyo ​​	Beijing
688	2020-12-10	南山南油第四工业区旧改	Beijing
689	2020-12-10	南山南油第四工业区旧改	Beijing
690	2020-12-10	官渡区政协对2022年交办区政府《关于高品质推进南窑火车站片区城市更新改造的建议》重点提案办理情况开展检查、协商http://t.cn/A6aUoDSR ​​	Yunnan
691	2020-12-10	跨越时间之河，在城市建筑天际线耸入云霄的今天，私园会馆的诗梦依然在汉口人的心中升腾，在城市更新的浪潮中，越秀华中与越秀中交·星汇园怀着对城市与土地的敬畏与情怀，还原百年私园里分洋房生活方式，在中西人文的氤氲中，刻画出汉口模范生活应有的样子。 ​​	Beijing
692	2020-12-10	天誉置业：加大多元化发展，打造粤港澳大湾区新地标	Beijing
693	2020-12-10	越秀中交·星汇园项目位于汉口历史风貌区青岛路产居品质区核心，具体处于江汉路、京汉铁路、大智路、中山大道围合的区域，是历史上汉口的“模范区”。发展特色产业，筑造宜居高品质住区。越秀中交·星汇园项目的打造，恰与青岛路产居品质区的规划相呼应，不仅让百年汉口源起之地再添活力，也将带来全新的文化艺术、高端生活和人居价值，这也是城市更新的意义所在。	Heilongjiang
694	2020-12-10	目前，江岸区已启动汉口历史风貌区改造提升、老旧社区全周期治理、公共空间提质、基础设施优化等行动，按照市级项目投资安排，涉及江岸区内项目共计36项，已开工20项。正在推进武汉民众乐园改造提升项目，拟计划打造集传统剧目与沉浸式戏剧、脱口秀等创新演艺形式于一体的“东方戏剧谷”。可以看出，汉口的城市更新已超脱出普通的城市旧改范畴，江岸区正努力探索城市更新的实施模式与新技术新方法，打造城市更新的样板之地，而越秀华中无疑将成为城市焕发升级的有利助推者。	Heilongjiang
695	2020-12-10	越秀中交星汇园落子汉口历史风貌区，越秀华中助推城市进阶发展当前，随着城市化快速发展，进入到城市更新的新阶段。武汉落实“一主引领”提升城市能级与品质，推进精致武汉建设，借助城市更新赛道，突出“留改拆建控”并举，保护修缮历史建筑，促进老城新生，盘活老城区的存量土地，更进一步焕发大江大湖大城的绝美风姿。	Heilongjiang
696	2020-12-10	#石家庄城市更新##交通出行##复兴大街市政化改造# 复兴大街市政化改造项目学苑路隧道保通路正式通车 隧道主体正式开挖经过50个昼夜的连续奋战，6月20日23点30分，复兴大街市政化改造项目学苑路隧道保通路正式贯通，顺利完成了学苑路隧道段交通转换。比原施工计划提前10天，再一次展现了石家庄交投集团工程建设的新速度。目前学苑路隧道已正式进入隧道开挖阶段，为复兴大街市政化改造后续安全有序施工奠定坚实基础。在现场记者注意到，学苑路隧道保通路位于复兴大街的东侧，为双向四车道，目前车辆已开始借助保通路有序通行。而在复兴大街上则是一片繁忙景象：旋挖钻机轰鸣着进行着围护桩的施工，建设者们开始忙碌着进行围栏的拆除等。据介绍，此次通车的学苑路隧道保通路，全长1.885公里，施工内容包括路基路面、防护排水、交安工程等，交通转换完成后将进行学苑路隧道施工。该项目作为复兴大街市政化改造项目石家庄市城区基础设施提…	Hebei
697	2020-12-10	各区(功能区)>留言板 老旧小区改造，电梯怎么办	Hubei
698	2020-12-10	拆迁来啦！新吴区这宗地块正在征收！获迎新发展机遇！	Beijing
699	2020-12-10	#高铁片区塔坛城中村地块控规方案公示！占地近110亩！含住宅公园等# 为加快建设现代化、国际化美丽省会城市，深入实施城市更新行动，补齐城市功能短板，根据城市建设需要，按照相关规定，石家庄市自然资源和局组织编制了高铁片区塔坛城中村地块控制性详细规划方案。新客站地区05单元、18分区08单元高铁片区塔坛城中村维护地块十三位于南二环南、建通街东、用地面积3.76公顷（约合56.4亩）；地块六位于南二环北、汇顺街东，用地面积3.56公顷（约合53.4亩）。根据方案显示，地块总占地7.32公顷（约合109.8亩），包含二类居住用地2.81公顷（约合42.15亩），社会福利用地2.81公顷（约合42.15亩），公园绿地1.70公顷（约合25.5亩）。地块维护后，土地用途及占地面积不变，仅涉及位置调整。	Hebei
700	2020-12-10	各区(功能区)>留言板>老旧小区改造	Hubei
701	2020-12-10	反映噪音的问题	Fujian
702	2020-12-10	呼和浩特：「9 合 1」拆墙并院 破解老旧小区管理难题	Beijing
703	2020-12-10	聚合产业优势赋能城市发展|绿地遂宁锦华新天地揭幕6月24日，“并肩织锦绣携手续华章”——绿地遂宁锦华新天地产业入驻签约仪式在遂宁圆满举行，红星大卫茂集团正式签约绿地遂宁锦华新天地，峨影1958等主力品牌店相继落户项目。仪式上，绿地遂宁锦华新天地正式对外发布，项目将打造10万方集办公、高端酒店、高端连锁品牌等为一体的商业新地标，标志着绿地遂宁1958文创产业项目从开发建设到发展运营的里程碑式转变。成都市楼宇经济促进会、成都餐饮同业公会在仪式上分别授予绿地·遂宁1958文创产业项目“成渝双城经济圈文创产业办公示范地”、“川渝美食文化打卡地”称号，此举代表了社会各界对绿地遂宁1958文创产业项目的一致认可，更意味着在成渝地区双城经济圈建设如火如荼进行的当下，绿地将充分发挥资源整合优势，为遂宁产业发展注入更强劲动能。遂宁市人民政府副市长张韬，遂宁市经开区管委会委员、副主任周春宏，峨眉电影集团董事…	Sichuan
704	2020-12-10	转发微博【原微博】【真抓实干推进老工业基地调整改造和产业转型升级典型经验做法介绍之十：河南省鹤壁市】 重塑动力源 培育新引擎 鹤壁市是河南省典型的老工业城市，近年来，鹤壁市坚持新发展理念，聚焦老工业基地调整改造和省级产业转型升级示范区建设，转变发展方式、优化经济结构、转换增长动能，产业实现了由“一煤独大”到多业并举，2021年煤炭产业占工业比重下降到6.1%，高新技术产业占比提高至47.7%，走出了一条符合实际、富有特色、充满活力的老工业城市转型发展之路。河南省政府专门出台指导意见，支持鹤壁高质量发展。今年1至4月，全市固定资产投资增长16.5%、居全省第1位；税收收入增长35.1%、增速居全省第1位；全市社会消费品零售总额增长4.6%、居全省第2位。 一、推动传统产业“老树发新芽” 一是注重集群培育。以制造业高质量发展为主攻方向，加速打造电子电器、现代化工及功能性新材料、绿色食品等3个…	Beijing
705	2020-12-10	龙华红山莱蒙水榭云上38-73㎡70年产权真公寓，122-166平住宅	Beijing
706	2020-12-10	龙华红山莱蒙水榭云上38-73㎡70年产权真公寓，122-166平住宅	Beijing
707	2020-12-10	市北区委统战部联合西海岸新区工委统战部开展喜迎二十大主题活动	Beijing
708	2020-12-10	[百度贴吧]深圳写字楼深圳坪山旧改深圳罗湖清水河城市更新深圳商住用地深圳【黑白两盗吧】	Beijing
709	2020-12-10	各区(功能区)>留言板 老旧小区改造设备无人维修	Hubei
710	2020-12-10	四川省 » 成都 » 武侯区 » 玉林街道倪家桥社区“美好倪家”城市更新项目	Sichuan
711	2020-12-10	丰景高苑老旧小区改造问题	Unknown
712	2020-12-10	转发微博【原微博】长安三工厂片区城市更新项目签约暨开工仪式今日举行。项目位于江北鲤鱼池片区，是江北区与重庆长安汽车以城市更新方式共同推进的重大项目，将实施长安科技创新中心、长安文化国际商业街、老旧小区改造、生态居住区建设、配套设施完善等五项任务，推动汽车体验、国际消费、文化旅游深度融合。该项目由重庆市江北区城市开发集团具体实施，总投资约208亿元，拟分三期进行建设，其中一期投资约121亿元。	Beijing
713	2020-12-10	南岗区会展家园小区何时能够进行老旧小区改造	Heilongjiang
714	2020-12-10	[百度贴吧]沈阳中华路 中山路 太原南街 沈阳站东广场城市更新项目启动【沈阳摩天里吧】	Beijing
715	2020-12-10	领导留言板>地方领导>北京市>北京市市长陈吉宁 CP02-0103街区城市更新方案咨询	Beijing
716	2020-12-10	[zwslover吧]深圳罗湖清水河城市更新深圳商住用地深圳坪山旧改深圳写字楼	Beijing
717	2020-12-10	领导留言板>地方领导>北京市>北京市市长陈吉宁 希望提级处置	Beijing
718	2020-12-10	三十年老树枝叶扰民，施工队修剪“绿色”烦恼 夏日林荫，郁郁葱葱，伫立在金湖里小区街角的一棵三十年老柳树枝繁叶茂，彰显着勃勃生机。然而老树因为年久失修，很多处出现了老化、倾斜的现象，每到夏季不仅挡光严重，甚至虫子泛滥。 近日，为了保障居民生命财产安全，金桥社区借本次老旧小区改造，与现场施工队姜学峰总经理协商，希望能共同帮助居民解决老树的困扰，及时消除安全隐患。施工队首先到现场勘查，发现树木过于高大，情况复杂。“尽管修剪难度较高，但我们也愿意尽力帮助居民解决好问题，同时也会确保大树能继续健康生长”姜经理保证道。 在作业现场，电锯、粗绳、梯子、吊车已就位，在确保施工快速、安全的情况下，施工队用专业的方法去除树枝、树杈，分层分段锯除危险树干。随着“轰轰”的一阵电锯声，覆盖起来足以占半个篮球场的树枝被锯掉，一旁的施工人员又帮忙用电锯把树枝树杈做截短、截断处理。而后，金桥社区又在辖区内开展了老树危树…	Liaoning
719	2020-12-10	领导留言板>地方领导>青海省>西宁市>西宁市委书记陈瑞峰 城西区胜利路45号供暖问题迟迟得不到解决	Qinghai
720	2020-12-10	关于补充《关于华宇大厦老旧小区改造不规范导致家内墙裂的问题》工单内容的问题	Hainan
721	2020-12-10	说个事，今年是有什么新政策吗？不知你们其他地方有没有这些情况。前几年偶尔会有老旧小区改造的那些事，今年可是太夸张了。老旧小区继续改造当然是好事，关键是路，所有的路都重新折腾了一遍。整座城市所有的路都被掀翻了，再重新铺好。你要说是路真的坏了，那行，坏的去折腾啊，但新区那边可都是很新的柏油路啊，不管！继续挖，重新铺上，还是柏油路啊！！！而且以前修路还挺人性化的，一小段一小段进行，好歹人车还能错开而过，现在可不是，想搞哪里就围起来直接搞，管你老百姓死活。在路上走着走着突然就发现没路了，一直绕圈圈。他们都是分路段招标的，谁中标了谁就负责哪里，各搞各的，一起折腾呗。今天在公交车上大家都在破口大骂这次修路的事，年年修年年浪费无穷无尽的钱，有这个钱直接为当地百姓服务不好吗？本来疫情三年，大家的日子就越来越难了，政府钱倒是多得很，那为何不拿来帮扶当地百姓度过难关呢？搞这些面子工程是觉得国家不会查到这里来…	Ningxia
722	2020-12-10	领导留言板>地方领导>陕西省>延安市>黄陵县委书记 县医院家属区停车位乱像	Shaanxi
723	2020-12-10	领导留言板>地方领导>山东省>青岛市>青岛市委书记陆治原 市北区商城路综合市场：城市更新战役中的毒瘤	Shandong
724	2020-12-10	畅想未来“公园城市”| 2022仲量联行中国城市发展峰会成都场举行	Beijing
725	2020-12-10	亚洲财富论坛执行主席韩剑锋洛阳考察2022-06-24 09:16:426月21日，为落实2022年2月23日河南省委书记楼阳生针对亚洲财富论坛重要批示及3月24日洛阳市委书记江凌会见亚洲财富论坛执行主席韩剑锋一行座谈会会议精神，加快实施创新驱动发展战略，服务国家“一带一路”和中部崛起战略，促进区域与国际间的文化交流，助力合作区域经济发展，亚洲财富论坛执行主席、秘书长韩剑锋一行赴洛阳市伊滨区进行考察调研，并与区党工委书记何武周等伊滨区领导就论坛峰会、文旅文创融合，城市更新、招商引资等进行了座谈交流。在座谈结束后，韩剑锋一行现场考察调研了中部乐谷产业园项目和河南瀚银光电科技股份有限公司。在视察中部乐谷产业园项目时，韩剑锋主席对音乐产业集团致力推进洛阳建设“音乐之城”项目表示肯定，并表示亚洲财富论坛将全力支持洛阳文旅文创事业发展，助力洛阳深入实施文旅文创融合战略，为擦亮“东方博物馆之都”城市…	Guangdong
726	2020-12-10	无效匿名xswl[笑cry][笑cry][笑cry][笑cry] ​​	Jiangsu
727	2020-12-10	以百姓视角阐释习近平新时代中国特色社会主义思想在上海的生动实践 《百姓话思想》首季明起各大平台推出	Shanghai
728	2020-12-10	领导留言板>地方领导>陕西省>西安市>雁塔区委书记 小区院子铺设颗粒感路面存在很大的安全隐患	Shaanxi
729	2020-12-10	恒泰入滇六年，稳健中求发展！	Beijing
730	2020-12-10	百瑞纪刘辉：从0到1是能力，从1到N是初心 | 火花谈第17期	Beijing
731	2020-12-10	百瑞纪刘辉：从0到1是能力，从1到N是初心 | 火花谈第17期	Beijing
732	2020-12-10	关于咨询申请老旧小区改造条件是什么的问题	Hainan
733	2020-12-10	领导留言板>地方领导>安徽省>芜湖市>无为市委书记 老旧小区改造	Anhui
734	2020-12-10	#石家庄[超话]#老旧小区改造的惠民工程，半个月了也没人管啊，无语。 ​​	Hebei
735	2020-12-10	说点儿实质问题吧，老旧小区改造以后物业进来就可以随意定价物业费吗？快赶上封闭高层的费用标准了？谁定的？怎么个订法？工程施工尚且有预算要审价，难道物业费就是法外之地一句话就拍板了？【原微博】#哈尔滨新闻#【哈尔滨抚顺街道召开多部门对接会 打通惠民服务“最后一米”】随着老旧住宅小区改造后物业服务企业的全面进入，部分小区的物业管理与社区治理尚未有效结合，从而出现了一些物业服务纠纷。为提升党建引领物业管理工作水平，建立共建机制，真正为群众解难事、办实事，近日，哈尔滨道里区抚顺街道以“打通惠民服务最后一米”为主题，召开了供水、供电等专营单位、物业企业、社区对接工作会，更好的解决民生问题。 http://t.cn/A6aUf7UZ	Heilongjiang
736	2020-12-10	2023-2028年中国建筑业发展预测及投资策略分析报告	Beijing
737	2020-12-10	哈哈，钱到了施工人手里已经没多少了，只能偷工减料//@崔紫剑:我就很实在，利利索索老老实实住老旧小区，基本上就没有公摊……就是这个老旧小区改造有点儿受不了，没改造前也不漏水，雨棚也是新的，改造之后，下雨就漏水，雨棚也破破烂烂了[二哈]【原微博】#中国人均住房面积超41平方米#我家三口人，住房102平米，我觉得我家经济条件应该算国内前20%了，还是这个住房条件。。。 ​​	Beijing
738	2020-12-10	【退税！发放补贴！“零投资”用电…荆门出台“153条”稳增长促发展】为深入贯彻落实习近平总书记“疫情要防住、经济要稳住、发展要安全”的重要指示精神，认真贯彻落实国家、省稳住经济一揽子政策措施，高效统筹疫情防控和经济社会发展，全力做好当前稳增长工作。近日，荆门市人民政府办公室印发《贯彻落实中央和省扎实稳住经济一揽子政策措施工作清单》（以下简称《工作清单》）。荆门市结合本地实际，在对国家“33”条和省“133”条政策措施全面贯彻和细化落实的基础上，共制定153条政策措施，涉及加快财政政策落实见效、加大金融信贷服务经济力度、加快推进基础设施重点项目、守住粮食能源安全底线、保产业链供应链稳定、抓招商促消费稳外贸、保障改善社会民生等七个方面，不仅保持了政策的一致性，提升了措施的精准性，更充分突显了荆门特色。财政政策方面为进一步加大增值税留抵退税政策力度，《工作清单》要求紧盯时间节点，分批分次、分级…	Hubei
739	2020-12-10	2023-2028年中国建材产业发展预测及投资策略分析报告	Beijing
740	2020-12-10	领导留言板>地方领导>山东省>青岛市>胶州市委书记 老旧小区加装电梯是否必须遵守一票否决制	Shandong
741	2020-12-10	领导留言板>地方领导>山东省>青岛市>胶州市委书记 中云办事处河头源小区改造北广场希望可以铺塑胶	Shandong
742	2020-12-10	宝安区与深圳交易集团签订战略合作协议	Beijing
743	2020-12-10	发布了头条文章：《光明东周柑山片区城市更新旧改》 http://t.cn/A6aUfc3I ​​	Guangdong
744	2020-12-10	光明东周柑山片区城市更新旧改	Beijing
745	2020-12-10	谢孟伟（饰演小兵张嘎的嘎子）联合时维及股票老师古丰（化名，还有化名柳云龙，安志杰，安全...）用筹拍中的电影杀猪盘诈骗，侵犯践踏人权，受害家庭超过3000个，中国青岛基层公检法被严重腐蚀，请媒体深入报道 http://t.cn/A6avs1pg https://video.weib【原微博】【严查严管各类交通违法行为 青岛开展交通秩序集中整治行动】#青岛·城事# 6月24日，市政府新闻办召开新闻发布会，介绍青岛市道路交通秩序集中整治相关情况。市政府副秘书长姜鲁青：将交通秩序集中整治作为城区交通拥堵治理的重要内容，纳入了城市更新和城市建设三年攻坚行动中，统筹安排，一体推进。我市公安机关坚持“以人民为中心”的发展思想，决定自即日起，在全市开展交通秩序集中整治行动。 http://t.cn/A6aUfLof	Hunan
746	2020-12-10	光明区率先成立光明科学城合成生物科技产业	Beijing
747	2020-12-10	厉害了！TCL华星光电、贝特瑞等42个重点产业项目落户光明	Beijing
748	2020-12-10	通化老旧小区改造，量体裁衣，改出幸福满满 http://t.cn/A6aUVsUs ​​	Jilin
749	2020-12-10	领导留言板>地方领导>河南省>洛阳市>瀍河回族区委书记 车棚被打牌的人占领	Henan
750	2020-12-10	『徐强主持召开县国土空间规划、城市体检、城市更新情况汇报会』http://t.cn/A6aUVBz9 ​​	Jiangxi
751	2020-12-10	如何安家主城？这届年轻人，万科真的很懂	Beijing
752	2020-12-10	没有谁比渝中，更有资格叫重庆	Beijing
753	2020-12-10	@学习强国 吉林·中海·原山 ​​	Jilin
754	2020-12-10	河北师大二女夹一男，山东大学三女配一黑，北京语言大学四对四配对，这些大学都在杂交育种方面有特别手段，不愧都是国鸡化大学 ​​	Hebei
755	2020-12-10	【矛盾纠纷找调解 为民解忧促和谐】番禺区司法局多措并举做好人民调解工作石楼镇人民调解宣传月活动，开展专题学习培训近年来，区司法局围绕区委区政府中心工作，积极主动作为，在创新社会治理、维护社会稳定、服务经济发展和完善民生保障等方面大胆探索，取得了良好工作成效，特别是在积极组织开展社会矛盾纠纷专项排查化解、主动参与防范化解重大风险攻坚战、打造新时代“枫桥经验”的番禺实践等工作方面作出了大量努力。全力做好矛盾纠纷排查区司法局向各司法所、各级调解组织下发相关文件，把防范化解重大不稳定矛盾、重点领域社会矛盾问题与常规性排查化解工作结合，确保将矛盾纠纷处置化解责任落实到底，不断提升我区在新形势下预防、化解人民内部矛盾的能力，维护我区和谐稳定。2021年，区司法局扎实开展矛盾纠纷排查化解专项工作和基层矛盾专项化解工作，共排查调处矛盾纠纷8089宗，成功调解8088宗，调解成功率达99.99%。2022…	Guangdong
756	2020-12-10	领导留言板>地方领导>辽宁省>沈阳市>和平区委书记 一楼住户私自关闭自来水阀门，其他居民极其不便	Liaoning
757	2020-12-10	2022年5月汇编版-美好生活服务优质生态合作推荐方案（附下载）	Beijing
758	2020-12-10	突发！龙湖前高管胡剑跳楼自杀，真相待解	Beijing
759	2020-12-11	深圳龙岗区碧桂园沙背沥利益统筹城市更新项目	Beijing
760	2020-12-11	深圳龙岗区碧桂园沙背沥利益统筹城市更新项目	Beijing
761	2020-12-11	南阳：铆足干劲忙施工 项目建设“加速跑”	Beijing
762	2020-12-11	读懂两会：2022年精神解读与产业经济发展趋势分析	Beijing
763	2020-12-11	关于琼苑广场小区G栋2单元门口积水地面长青苔的问题	Hainan
764	2020-12-11	中国保障性租赁住房美好租住峰会即将在上海召开	Beijing
765	2020-12-11	北京建院徐聪艺：城市设计的未来价值在哪里？	Beijing
766	2020-12-11	市政协开展重点民生实事视察活动	Hebei
767	2020-12-11	各区(功能区)>留言板>老旧小区改造咨询	Hubei
768	2020-12-11	连续4个月增速全省第一！来看金华大项目推进速度→	Beijing
769	2020-12-11	近期金华市永康市城市更新行动，政府把老百姓当敌人挂起横幅@财新网 @金华城事 @金华同城会 @头条新闻 @新华社 @新浪热点 ​​	Zhejiang
770	2020-12-11	#深圳城市更新# 龙岗大运（陂头背建新村）城市更新单元，有可以直接跟开发商签约的指标70平起价格3.×万，带龙外学校学位！一期西片区10月份开盘。周边房价8-10万/平，收定签约，已在忙碌施工中。#深圳回迁房##深圳买房# 深圳 ​​	Guangdong
771	2020-12-11	#清流#《何孟佳：#城市更新#不止于建筑，更重要的是社区》作为同济大学建筑系设计导师、瑞士playze建筑设计事务所创始合伙人，何孟佳主持了上海幸福里、黑石公寓的更新。他认为好的城市更新，核心要素有三点：一是能够融入到整个城市生态系统；二是有保护有拆除，做到物尽其用；三是能够激发城市活力。http://t.cn/A6ayGA1G	Shanxi
772	2020-12-11	领导留言板>地方领导>湖南省>衡阳市>衡阳市市长朱健 拖欠农民工工资	Hunan
773	2020-12-11	领导留言板>地方领导>河北省>保定市>保定市委书记党晓龙 四里营铁路房舍改造遗留问题严重	Hebei
774	2020-12-11	领导留言板>地方领导>河北省>石家庄市>裕华区委书记 请区领导帮助协调园林部门	Hebei
775	2020-12-11	领导留言板>地方领导>河南省>焦作市>中站区委书记 中站区云台小区，茂源小区等小区多户进水管道漏	Henan
776	2020-12-11	领导留言板>地方领导>河南省>郑州市>管城回族区委书记 小区污水管道冒水	Henan
777	2020-12-11	领导留言板>地方领导>河南省>洛阳市>洛阳市委书记江凌 水改收费标准是什么	Henan
778	2020-12-11	发布了头条文章：《民权县网通花园老旧小区改造项目涉嫌先施工后招标？》 http://t.cn/A6aUtzxw	Overseas
779	2020-12-11	民权县网通花园老旧小区改造项目涉嫌先施工后招标？	Beijing
780	2020-12-11	“专精特新”企业风采丨力方数字科技集团有限公司	Beijing
781	2020-12-11	“专精特新”企业风采丨力方数字科技集团有限公司	Beijing
782	2020-12-11	近期金华市永康市城市更新行动中，把老百姓当敌人，能不能给个解释@人民日报 金华·永康总部中心 http://t.cn/A6aU5VF6 ​​	Zhejiang
783	2020-12-11	太原街板块：城市有机更新规划设计方案正式发布百年商圈“更新” 城市复兴起航有着120余年历史的太原街，是几代沈阳人心头挥之不去的一份情结，不仅浓缩了沈阳的光辉历史和商业记忆，更成为和平振兴发展的核心支撑和重要引擎。6月23日，“百年商圈·城市复兴”太原街核心发展板块城市更新规划发布会在辽宁宾馆举行。以城市更新促进城市复兴，太原街核心发展板块实施城市更新行动，是一份重托、一份责任，更是一份期待。城市，是百姓追求美好生活的依托，也是历史文化传承发展的载体。太原街核心发展板块历史深远、底蕴厚重，将以历史文化打底，充分体现时尚、人文、品质的特点。和平区政府主要负责人介绍，和平区将充分注重对文化元素的提炼和展现，与华润集团形成战略合作，用好老建筑、老字号，积极培育新业态、新模式，创造新的消费场景，体现时尚风韵，打造标志鲜明的城市核心发展板块。街区内有152处文物及历史建筑，每座建筑都是一段城市历史…	Liaoning
784	2020-12-11	【贯彻落实省党代会精神 · 喜迎二十大】肃北：老旧小区改造“改”出城市新面貌 老旧小区改造，与民生福祉相连，与城市发展相系。今年来，肃北县委、县政府高度重视老旧小区改造工作，将老旧小区改造作为“我为群众办实事”实践活动的重要载体，围绕优化城市人居环境、提高居住品质的目标，不断加大投入力度，着力解决老旧小区住宅外表破旧、设施设备老化、功能配套不全等群众反映的问题，努力增强人民群众的获得感、幸福感、安全感。 在肃北县各老旧小区改造现场，施工人员正在有条不紊进行楼顶防水、房屋外墙和楼道内墙的粉刷等工作。紫亭花园1号楼正在进行电梯加装工作，叮叮当当的敲打声此起彼伏，各项工作井然有序。 肃北县住房保障和房地产服务中心科员龙梅：“肃北县2022年城镇老旧小区改造，主要是对内外墙立面进行整治，建筑物外立面翻新，建筑物雨水管，雨水漏斗的维修更换，设置单元防盗门、配置门禁系统，更换楼梯间窗户，完善消防设施…	Gansu
785	2020-12-11	观点人物 | 吕翼 抵达世茂	Beijing
786	2020-12-11	向往石家庄｜郭宇凡：与城市共奋斗实现青春梦想	Beijing
787	2020-12-11	干货不私藏：千人口托位数5.8个，构建15分钟托育圈！	Beijing
788	2020-12-11	领导留言板>地方领导>陕西省>宝鸡市>宝鸡市委书记杨广亭 宝鸡市长岭康乐小区老旧小区改造咨询	Shaanxi
789	2020-12-11	干货不私藏：千人口托位数5.8个，构建15分钟托育圈！	Beijing
790	2020-12-11	[中国网地产吧]海南物协张启云：把握多重机遇打造海南特色物业服务	Beijing
791	2020-12-11	龙岗南约炳坑村旧改加速拆迁中.......龙岗-京基炳坑旧改城市更新旧改进度：正在拆楼中主导方：政府开发商：京基旧改性质：重点城市更新单元签约率：99%单价：3.X W位置优势：京基商业体、宝龙科技城交通：14号地铁线、南坪快速、沈海高速、东部过境高速教育：幼、小、中、高、大学于一体预计动工时间：2年内过渡费:20元/平/月 更多咨询:18025318286（vx）#深圳回迁房##深圳房产投资##深圳买房[超话]##深圳龙岗##投资#	Guangdong
792	2020-12-11	@中国建设报 //@中国长安网 @人民网 @人民日报 @中央人民广播电台 @乌兰察布集宁区发布 @乌兰察布长安网 @文明乌兰察布 @乌兰察布风采@乌兰察布观察 @乌兰察布网 @乌兰察布日报微博 @活力乌兰察布 @乌兰察布社区网 @乌兰察布@内蒙古建设 @内蒙古新闻 @中国政府网 @中国新闻周刊【原微博】集宁区恩和路畜产院网通东院2号楼，在去年政府老旧小区改造办公布：网通2号楼2020年5月--10月改造，截止今日还未见施工，据”院内邻里说黄啦，没钱不给做了“。小区楼房实情况：前后阳台裂缝宽的都快扯下来呀，楼顶周围女儿墙与楼顶都裂缝能塞下拳头，北外墙与楼顶出水口将近3米，前后阳台以及其他墙体均有不同程度断裂，随时有脱落的危险，影响市民与居民的安全，工程改造形象牌挂在大门口就代表政府的执行力，不执行就是摆设，就是形象工程，就失信于民，希望有关部门核实，为了居民，为了行人的安全！！！@乌兰察布…	Inner Mongolia
793	2020-12-11	被疫情偷走一整个春天，上海小店，还在苦苦支撑！	Beijing
794	2020-12-11	城市更新应该注意什么，保护什么？	Shandong
795	2020-12-11	沈阳市和平区多个广场、街路等今明两年完成更新	Beijing
796	2020-12-11	【大华润城，立项申请，即将确权】龙华上塘华润集团城市更新项目！ 龙华区民治街道上塘片区城市更新项目 位置：民治街道上塘片区 面积：私聊 单价：2.x万/m ，对面金茂府房价卖到10万+/平 开发商：华润集团 进度：立项申报中 手续：转让协议， 律师见证价值：可做长短期投资，增值空间大，超高回报率！！有钥匙，看房方便，欢迎实地看房了解 （开发商办公室摄↑） （项目位置↓） （开发商办公室↓） “上塘这一片是龙华的高尚住宅区，本来就集中了港铁天颂、中海锦城、特发和平里、鸿荣源尚峻等项目，未来还有龙华金茂府，还有恒大旧改，恒裕项目等重头戏。 如今，又突然冒出一个华润项目，而且是一个复合、多元、高端的超级大综合体项目，如果淘哥没看错的话，现场图片上写的是，更新单元用地约337万平米。 小编觉得，对这一片的物业价值需要重新梳理和定义了。” 注意：华润上塘旧改的体量高达337万平米！这是什么概念？这…	Guangdong
797	2020-12-11	昆明地铁十年 | 声音：大力提倡TOD的城市发展模式	Beijing
798	2020-12-11	发布了头条文章：《公安县老旧小区改造：破墙“微循环”，品质“三提升”》 http://t.cn/A6aUbOLS ​​	Hubei
799	2020-12-11	公安县老旧小区改造：破墙“微循环”，品质“三提升”	Beijing
800	2020-12-11	三论深入学习贯彻市委十届五次全会精神	Beijing
801	2020-12-11	赵懿肯定施平编著出版《估价真金》一书并为其撰写评语	Beijing
802	2020-12-11	憋不住了，广州豪掷20000亿！	Beijing
803	2020-12-11	领导留言板>地方领导>河北省>保定市>清苑区委书记 老旧小区施工队入住，小区消防器材丢失	Hebei
804	2020-12-11	北方网>民生频道>政民零距离>红桥区委 肯请解决老年人，残疾人，出行困难问题	Tianjin
805	2020-12-11	【商洛市加强城市机动车停车管理二十条措施】为加强城市（含中心城市和各县城）机动车停车管理，严格规范停车秩序，合理引导停车需求，解决城市停车难问题，促进城市综合交通体系协调、持续发展，结合我市实际，制定如下措施。第一条城市机动车停车管理坚持“有偿使用、共享利用、严格执法、社会共治”的原则，遵循停车入位、停车付费、违停受罚的基本要求。第二条城市管理部门牵头组织实施所辖城市公共资源停车场点特许经营权和监督管理，会同相关部门对各县区停车管理工作进行综合协调、检查指导、督促考核，公安交警负责对“侵占城市道路，违法停放车辆”交通违法行为进行处罚；发展和改革、自然资源、住房和城乡建设、文化旅游、审计、市场监督管理等部门，按照各自职责做好城市机动车停车管理相关工作。第三条各县区政府负责统筹辖区内的机动车停车管理工作，将停车纳入网格化管理范畴，履行属地管理责任。第四条鼓励对违法停车、违法从事停车经营、擅自…	Shaanxi
806	2020-12-11	运河区召开区委理论学习中心组学习会议	Beijing
807	2020-12-11	转发微博【原微博】6月21日，2022年全市新型城镇化现场观摩会在德江召开，市政府副市长叶栋槺出席会议并讲话，市政协副主席、市政府副秘书长刘嘉赋主持会议，县委书记杨雪峰致辞，市直有关部门及各区县相关负责同志参加会议。 会议期间，与会人员重点观摩了房地产、教育、卫生及城市更新等多个领域项目，详细了解了德江县城市建设发展思路、整体规划设计、公共服务等方面的好经验好做法，对德江县建设区域中心城市以来，城市大变样、环境大改善给予充分认可。 在德江县青龙街道柏杨社区，街道干净整洁，车辆停放整齐，步行数十步便有居民在树荫下纳凉，不时发出爽朗的笑声。与过去脏乱、破旧、喧嚣的街道相比，经过城市更新改造后的柏杨社区，在路面“白改黑”的同时划设路边停车位，合理规划资源，给群众出行带来便利。 德江县碧桂园小区打造的“红色物业”工程示范点，创新的“1+4+N”党建引领小区治理六方联动体系，亦博得观摩团代表点赞。…	Guizhou
808	2020-12-11	石家庄这个小区推行 生活垃圾分类“五步法”	Beijing
809	2020-12-11	#财经##股票##基金##股票[超话]# 【金莱特：全资子公司中标1900.58万元崇义县吉祥花园老旧小区改造项目】，公司全资子公司国海建设有限公司于近日收到崇义县城市社区管理委员会送达的《中标通知书》，确认国海建设有限公司为“崇义县吉祥花园老旧小区改造项目”的中标单位，中标金额：1900.58万元(以最终合同金额为准)。	Hebei
810	2020-12-11	//@辽阔草原锡林郭勒:🙏 //@陈栋心语:本是建楼的，成了跳楼的，唉！//@邵宛誉的视窗 :怎一个乱字了得！[泪]//@叶秋池2020 ://@我就是喜欢看小说 :我是下午在群里看到这个的。很为他难过。房地产如此不景气，看不到前途甚至负债累累的情况下这人所在的部门很难生存。【原微博】一下遇到过不去的坎了🙏 ​​	Guizhou
811	2020-12-11	瀍河区高管局家属院改造	Henan
812	2020-12-11	请问永乐东小区（三山园）什么时候进行老房改造	Unknown
813	2020-12-11	商城县赤城街道积极推动背街小巷焕发新气象	Beijing
814	2020-12-11	首次！云南推介156个城改项目！俊发等12家房企参会！	Beijing
815	2020-12-11	首次！云南推介156个城改项目！俊发等12家房企参会！	Beijing
816	2020-12-11	高端，诚意属实拉满哈[并不简单] ​​	Shandong
817	2020-12-11	【城市更新中的肥西青年路市井深处 才是人世间的烟火气】有哪个地方，既能触碰流逝岁月的历史痕迹，又能观看日益发展的现代潮流？也许，青年路是每个肥西人心中一致的答案。走过保存数年的杨桂塘菜市场，逛过吵嚷拥挤的圆通商厦，拍过欧风浪漫的金鸣街，每个认真浏览过青年路的人，都在这里找到过生活的故事。青年路的烟火气，不再是个虚无的词汇，而是人人眼中看得见的日常：是平凡生活的柴米油盐，是街巷市井的嘈杂喧闹，是夏天路边的一抹绿荫，是冬天手捧的热腾奶茶……http://t.cn/A6aUyL5T	Anhui
818	2020-12-11	沈阳沈河区南关路49号，改造没有，经常漏水，经常来修，反反复复的修，散发这恶臭，多次反馈社区，12345，城建部门，每次态度都特别好，过几天派人来修，修完过一段时间又漏，没有从根本上解决问题，只是走过场，抽点水和淤泥，关键在管道细，门市饭店油大。希望有关部门能彻底根治问题，而不是经常来修，难道经常来修花的钱也快赶上大改造的钱了吧，而且这学区房买卖每次都要纳税上万的。本应该把钱花在刀刃上，而不是装点花花草草。做事实，少喊口号，才能造就文明城市，才能创城，才能让人民幸福，不然幸福沈河意义为何？不是给人民带来生活基础设施便利，不给大家添堵不是嘛？#辽沈晚报##新北方##幸福沈河##辽宁电视台##沈河区政府##沈阳市人民政府##沈河区街道##沈阳沈河区街道更新改造#	Liaoning
819	2020-12-11	占地面积约14.2公顷 西海岸新区北海公园开园6月19日，青岛西海岸新区北海公园举行开园仪式，拥有30年历史的北海公园经过“精修”后焕新归来，将直接辐射惠及黄岛街道29个社区10万居民。占地面积约14.2公顷 西海岸新区北海公园开园北海公园始建于1993年，占地面积约14.2公顷，是西海岸新区第一座古典风格的综合公园。随着时间的推移，设施功能的退化，而立之年的北海公园已不能满足人们现在的生活需求，整个公园急需改造提升。“我们以‘画里北海 水墨山居’为设计理念，在充分保留历史幽深的黄岛古韵基础上，结合其林地生态基底，对场地重维护轻干扰，修复交通环线，完善服务设施，拓展休闲空间，焕活自然活力，最大程度满足市民生活习惯和诉求，重启北海公园惠民利民新未来。”青岛西海岸公用事业集团北海公园改造项目负责人韩刚介绍说。步入仿古建筑组群的北大门，“九龙吐水”影壁，上书《黄岛赋》，前景增设叠水、喷泉景观，…	Shandong
820	2020-12-11	2022-03-1310:01近日，接群众举报反映，魏县住房城乡建设局在2021年承担的老旧小区改造项目工程过程中存在这样一种怪现象，先施工，后走标，或者好听点说法，“以动为先”，走不走标都是我干，跑不了。去年涉及民生项目老旧小区改造有：梨乡嘉园、洪源小区一期、财苑小区、农行家属院等共9个，涉及改造资金金额N万元，该项目工程都是在去年5月份多个施工单位开工建设，7月份才投标，由魏县住房和城乡建设局监管督导下进行。依据《中华人民共和国招投标法》相关条款规定进行分析，其一对于涉及万元以上的项目工程需依法进行招投，可见该项目必须进行依法招投程序，排除指定中标单位。其二依据《中华人民共和国招投标法》相关条款规定，谁又能保证中村标单位就是参与投标的哪家单位，是不是可以想象，存在有泄密或恶意竟标情况。魏县现正是大手笔、大气魄抒写美丽魏县之时，今年又是县委抓干部作风建设年，一系列民生项目需要一大批高素…	Unknown
821	2020-12-11	速看！！老旧小区改造周报出炉，快看看有你家不	Beijing
822	2020-12-11	福州市台江区委、区政府，在今年初开始的上海西棚户区（危房）改造项目中，1.选址立项错误，随意修改规划红线。3月11日，未广泛征询居民意愿，突然贴出《协议搬迁告知书》，把省气象公局干部宿舍（气象公寓，2000年竣工的优质钢混结构房，近年来又经市规划局批准、居民自筹资金，陆续加装了5部电梯，最新的1部电梯使用还不到1年。）及周边小区的钢混结构商品房统统划入拆迁红线内。2.大拆大建。为争取国家银行20亿贷款，严重违反住建部 ［2021］63号文件，借棚改、城市更新之名大拆大建。原初步计划棚改占地面积201.45亩，征收旧屋面积约26.91万平方米，涉迁户约2240户。修改红线后，项目占地面积224.61亩；征收旧屋面积约31.29万平方米；涉迁户数约3818户。3.气象公寓住有188户离退休干部，其中有许多70-90岁以上离退休厅、处级老干部，还有建国初的高级知识份子、空军气象兵等军转干部、老…	Fujian
823	2020-12-11	北京大学区域经济发展与中国企业家财富管理传承高端研修班	Beijing
824	2020-12-11	领导留言板>地方领导>湖北省>随州市>随州市市长克克 淅河镇东门口社区老旧小区改造项目	Hubei
825	2020-12-11	西苑小区三村毁坏绿化改停车场	Anhui
826	2020-12-11	@深圳消防 @深圳市住房和建设局 @深圳市宝安区城市更新局 @深圳市规划和自然资源局 @深圳消防 @深圳公安 @国务院公报 请相关部门关注这个民生问题，依据政府规划与下发的文件交付和开通深圳市宝安区勤诚达三期地下与二期连通的车位 ​​	Guangdong
827	2020-12-11	去年11月说玻璃冷修，大半年过去了 也没看到修，这些机构真不要脸 ​​	Chongqing
828	2020-12-11	#青岛城事# 为保障城市更新和城市建设三年攻坚行动顺利实施，实现株洲路中韩段贯通，提升周边交通出行条件，根据青岛市崂山区人民法院作出的行政裁定书，6月22日上午，崂山区人民政府依法对株洲路打通项目涉及的5处房屋实施司法拆除。http://t.cn/A6aUA61D ​​	Shandong
829	2020-12-11	电梯早新闻 6月24日 壬寅年 五月廿六 星期五	Beijing
830	2020-12-11	领导留言板>地方领导>北京市>北京市委书记蔡奇 核桃园北里甲3号楼	Beijing
831	2020-12-11	领导留言板>地方领导>北京市>北京市委书记蔡奇 丰景高苑老旧小区改造问题	Beijing
832	2020-12-11	#青岛城事# 莱西市姜山镇在新的区域发展战略引领下，正在深化新城发展定位，实现人、城、产一体化融合发展。与此同时，统筹南部片区的资源优势，规划建设科创片区、教育片区、生活配套片区、旅游休闲片区，建设国家城乡融合发展试验先行区。http://t.cn/A6aUAZ9V ​​	Shandong
833	2020-12-11	我家门前老旧小区改造，时间太长了，一年多了，路不好走，好事办的太慢了，影响老百姓出行。都有看法了，希望政府把好事办好，让百姓满意。 ​​	Liaoning
834	2020-12-11	恒大脱困，到了哪一步？	Beijing
835	2020-12-12	关注//@建德检察:转发微博【原微博】【建德出台56条稳住经济一揽子政策措施】为认真贯彻落实党中央“疫情要防住、经济要稳住、发展要安全”的要求和国家33条、浙江省38条、杭州市52条稳经济措施，按照全面顶格、能出尽出、精准高效的原则，结合我市实际，经市政府研究，出台《建德市贯彻落实国家、省、市稳住经济一揽子政策措施实施方案》，共8个方面56项措施。	Zhejiang
836	2020-12-12	转发微博【原微博】#申论# #公务员考试# #江西省考# 最近一直有铁汁们反映范文不够看，江江连夜整理出了六篇《能把考官下巴给惊艳掉》的申论范文！[doge] 请注意查收哟[奋斗] ​​	Hubei
837	2020-12-12	大鹏新区南澳上横岗旧村片区城市更新单元申报前期工作服务商	Beijing
838	2020-12-12	【现超预期中阳反包 防汽车高潮的分化】	Beijing
839	2020-12-12	【现超预期中阳反包 防汽车高潮的分化】	Beijing
840	2020-12-12	市北这7个地方3亿征收，新建停车泊位约441个	Beijing
841	2020-12-12	3.65+3.7185=7.3685%//@章鱼哥R:3.65%基准线的设置//@羽秋之炎:最后得有群众买单才行，现在没有了，现在地不降价卖不出去//@粉嫩少女心cwk狗:不是因为政府卖地越来越贵吗？【原微博】中国的高房价时代或许已经结束了！很多人说，只要你不买，我不买，房价还能降。不可否认的是，现在买房需求在收缩。 一般而言，推动房价上涨的需求因素主要包括人口增长、城镇化和城市更新，现在中国人口2021年净增长只有48万，马上就要进入负增长时代了，大家不愿意生娃，人口增长带来的买房需求减少。 而中国的城镇化和城市更新带来的新增住房需求是主要的，但随着城镇化率超过60%，大规模造城阶段已经过去，随之而来的就是进城需求的减少。 根据清华大学吴璟和徐曼迪老师的研究测算，2001年到2010年，每年新增住房需求812万套，城市化和城市更新占90%。2021年和2015年，每年新增住房需求974…	Fujian
842	2020-12-12	《啃下“城市更新”硬骨头！青岛涉外法务中心建设项目正式启动，总投资近51亿元》6月23日上午，青岛涉外法务中心建设项目启动仪式在市南区香港中路80号举行。http://t.cn/A6aUPgfp ​​	Shandong
843	2020-12-12	住建厅：7月1日起保证金一律使用工程保函，不得要求以现金方式缴纳！	Beijing
844	2020-12-12	江苏城市里的老旧小区改造开启了！ ​​	Jiangsu
845	2020-12-12	【廊坊市住建局对三河市物业、旧改和住宅维修资金相关工作进行督导检查】#河北超话##廊坊超话##三河超话##燕郊[超话]##燕郊超话##燕郊身边事# 6月23日下午，廊坊市住建局对三河市物业、旧改和住宅维修资金相关工作进行督导检查。​ 住建局针对三河市公共维修资金使用情况、缴纳方式及比例、公共维修资金系统平台、物业行业信访情况、物业服务企业公共收益公示情况、物业服务企业信用信息管理登记情况、物业服务标准化项目申报情况、物业服务区域安全隐患排查工作、2022年老旧小区改造和孤山片区改造项目进展、上级资金支出情况等工作进行了汇报。 会上提出要加快河北省重点项目的推进，同时把握时间节点，落实好上级部署的各项工作。	Hebei
846	2020-12-12	品味有品质的公共文化空间	Beijing
847	2020-12-12	PPP规范运行效果凸显	Beijing
848	2020-12-12	泰州：倾心护航老旧小区改造 让群众住得更安心更舒心 http://t.cn/A6ayFB1a ​​	Jiangsu
849	2020-12-12	http://t.cn/R2fkZKk 太原街核心发展板块 城市更新规划设计方案发布，点击链接查看更多->http://t.cn/A6aykCpP ​​	Beijing
850	2020-12-12	城市更新贷款最长期限	Beijing
851	2020-12-12		Unknown
852	2020-12-12	转发微博【原微博】#香蜜湖新金融中心# 香蜜湖家属楼片区城市更新单元改造意愿公示，这次包括香蜜湖度假村家属楼和香蜜楼两个小区，如图所示，看起来是演艺中心的位置。 香蜜湖新金融中心的打造，难就难在没有净地，但看样子土地整备的速度和效率，还不错 http://t.cn/Rpzv1PR ​​	Guangdong
853	2020-12-12	蠡湖之光#低碳生活##城市更新##可持续发展# 无锡·无锡万象城 http://t.cn/A6ayrkch ​​	Jiangsu
854	2020-12-12	镇平县城南杨营片区城市更新项目，主要包含两项建设内容，即城南杨营片区拆迁项目和安置房建设及团购项目。	Unknown
855	2020-12-12	先码【原微博】#海外行思# 《读懂“土地财政”，玩转城市更新》 （徐南南） 作者认为，城市更新可以分为两种实践，一种是不动产权有调整的，一种是不动产权没有调整的。不动产权有调整的城市更新在作者看来应该受到更多关注：它目前尚面临许多法律政策的桎梏，因而很难顺利展开。另一种，即不动产权没有调整的城市更新，包括老旧小区改造、街道翻新等，其难点主要在筹融资模式。如何使这种不动产权有调整的城市更新发展得更顺利、更可持续？作者从“土地财政”的角度展开了解读，认为理解好以下几方面要素，或许有助于我们推动城市更新：第一要素是中央政府的政策；第二个要素是地方政府的发展策略；第三就是地方政府内部的组织整合和流程再造；第四是取得原土地掌控者的支持；第五是经济发展和金融资源。 http://t.cn/A6a2PKjN	Chongqing
856	2020-12-12	当时开荒的公司选地是多重要‼️ ​​	Guangdong
857	2020-12-12	城市更新局工资成都	Beijing
858	2020-12-12	城市更新项目全部贷款金额最高不得超过	Beijing
859	2020-12-12	南昌老旧小区改造成绩斐然，点赞！【原微博】#南昌这10年# #江西是个好地方——天下英雄城# 【南昌40个老旧小区完成电力设施改造】#发现南昌遇见南昌# 6月17日，在东湖区大院街道公园社区可以看到，社区电线已全部入地，一改此前还挂满“蜘蛛网”的状况。“以前小区里都是架空电线，不仅不美观，雨天架空线还可能因雷击而出现跳闸，导致家中停电。”社区居民王大爷说道，如今家庭用电比以前稳定多了，再也不用担心会突然停电。 近年来，随着居民用电需求的日益增大，南昌部分老旧小区的原有电力设施已无法跟上负荷增长，对居民正常用电产生影响。为提升老旧小区的供电可靠性，让群众用上安全电、放心电、可靠电，国网南昌供电公司于去年5月投入8700余万元，完成了右营街社区等40个老旧小区的配套电力设施改造。 “老旧电力设施改造主要包括拆除架空线、敷设地下电缆线、新装分支箱和环网柜等相应配套工程。进场施工前，我们组织了工…	Jiangxi
860	2020-12-12	领导留言板>地方领导>天津市>天津市委书记李鸿忠 凤岐里小区内主干道的路面破损问题	Tianjin
861	2020-12-12	领导留言板>地方领导>天津市>红桥区>红桥区区长陈宇 城市更新伙单改造咨询	Tianjin
862	2020-12-12		Unknown
863	2020-12-12	2021年我市将完成15个老旧小区的改造任务，工程总投资1.8亿元，改造居民住宅楼168栋，居民户数达6914户。改造项目包括对小区上下水管道改造、污水（雨水）排水、楼体外墙保温、楼梯间门窗更换和涂料粉刷、小区路面方砖铺设、公共照明等基础设施和建筑物公共部位进行改造以及宽度3.5米至10米、总长6324.28米的外配套道路改造，预计工程将于2022年6月30日全部完工。有没有大神知道具体改造的位置？？	Unknown
864	2020-12-12	领导留言板>地方领导>山西省>太原市>太原市市长张新伟 2019年创城工程	Shanxi
865	2020-12-12	领导留言板>地方领导>山西省>山西省省长蓝佛安 汾河制药厂小区改造工程	Shanxi
866	2020-12-12	转发微博【原微博】【#深圳上半年开工554项重大项目#】近日，深圳启动2022年第三批新开工项目启动，总投资约1012.5亿元，今年深圳已累计举办三次新开工项目启动活动，共启动新开工项目554个，总投资约4991.6亿元，2022年度计划投资约978亿元。 据深圳发展委日前发布的数据，2022年全市共安排重大项目883个，总投资约3.6万亿元，其中，建设（新建、续建）项目637个，年度计划投资2241.3亿元，1-4月完成投资746.8亿元，完成进度33.3%。6月14日，深圳发改委发布了申报深圳市2022年重大项目计划增补项目的通知，增补一批市重大建设和前期项目。 深圳“10+1”区均有项目开工，涉及产业园区、城市更新、度假乐园、医疗中心、枢纽配套、学校、保障性住房等，重大项目建设是经济增长的“压舱石”，而投资更是拉动经济增长的“三驾马车”之一，各区全力推动重大项目开工建设，进一步积极…	Guangdong
867	2020-12-12	转发微博【原微博】#国常会实施6方面33项稳经济措施#，划重点—— 5月23日，国常会进一步部署稳经济一揽子措施，实施6方面33项措施，主要包括： 一是财政及相关政策。在更多行业实施存量和增量全额留抵退税，增加退税1400多亿元，全年退减税2.64万亿元。将中小微企业个体工商户和5个特困行业缓缴养老等社保费政策延至年底，并扩围至其他特困行业，预计今年缓缴3200亿元。将失业保险留工培训补助扩大至所有困难参保企业。国家融资担保基金再担保合作业务新增1万亿元以上。 二是金融政策。今年普惠小微贷款支持工具额度和支持比例增加一倍。对中小微企业个体工商户贷款、货车车贷、遇困个人房贷消费贷，支持银行年内延期还本付息;汽车央企发放的900亿元货车贷款，要银企联动延期半年还本付息。 三是稳产业链供应链。优化复工达产政策。保障货运通畅，取消来自疫情低风险地区通行限制，一律取消不合理限高等规定和收费。有序增…	Liaoning
868	2020-12-12	图片说明 ：#随手拍# 、#城市监督员# 【 新闻报道 • 一处老旧小区改造工程后未进行路面方砖与沥青铺设问题 】近日，有网友和市民都反映了居住在榴花南里三期小区的居民们，由于老旧小区改造后有几处未进行方砖与沥青的铺设等问题。而且，也存在多处的垃圾没进行清理。虽然，老旧小区改造工程是很好的民生福祉事情，该小区的居民楼焕然一新。但是，小区的路面就有些不太好了！并且，在下雨过后也此处小区的居民们带来了诸多不便等问题。所以，希望负责该区域的老旧小区改造工程指挥部能够尽快加快工程进度。——————————————————————————地理坐标 ：凌河区 • 上海路与贵州街交汇处（榴花南里三期小区）拍摄地点 ：上海路与贵州街交汇处（榴花南里三期小区）拍摄日期 ：2022.06.23——————————————————————————单位机构 ：锦州市北方广电融媒体新闻制作中心 【 编辑报道 】 …	Liaoning
869	2020-12-12	上海建工环境科技成立碳中和技术研究中心 助力建筑业实现“双碳”目标 来源:中国证券网 06-21 21:47上证报中国证券网讯 上海建工 旗下专注于生态环境修复的专业公司——上海建工环境科技有限公司，于6月20日上午正式挂牌成立“碳中和技术研究中心”。该中心将着力在碳政策、碳足迹与碳绩效、节能与碳管理、碳规划与数据系统等领域开展分析研究，致力于为客户提供先进和丰富的碳中和、碳达峰技术咨询服务。环境科技公司党委书记杨怡佶表示，未来3年，该中心还将充分依托上海建工全产业链和建筑全生命周期服务优势，深入研究建筑行业包括建材生产、建筑施工、建筑运维、建筑拆除在内的全流程碳达峰、碳中和相关课题，形成具有行业特色和影响力的“双碳”咨询业务模式，助力和服务建筑业实现“双碳”目标。碳达峰、碳中和目标的实现，离不开科学技术的强大助力。碳中和技术研究中心将以技术创新为引领，计划在做实做透科研工作的基础上，加…	Beijing
870	2020-12-12	转发微博【原微博】【明日盘中可关注机会】 ​ ​ ​ 1、氢化丁腈橡胶（HNBR）将进入锂电领域（动力电池）的应用。相关公司备受市场关注。 相关概念股：三力士（002224）、神马电力（603530）、道恩股份（002838） 2、近日《上海市氢能中长期规划》正式印发，到2025年，氢能产业链产业规模突破1000亿元。 相关概念股：泰达股份（000652）、雪人股份（002639）、海陆重工（002255）、潍柴动力（000338） 3、新能源车渗透率提升、带动线控制动系统加速爆发 相关概念股：四维图新（002405）、华安鑫创（300928）、亚太股份（002284）、万安科技（002590） 4、旅游旺季即将来临 文旅消费蓄力待发 相关概念股：万里马（300591）、三峡旅游(002627)、锦江酒店（600754）、中青旅（600138） 5、大国“粮”策：守住大国粮仓让中国饭碗装…	Shaanxi
871	2020-12-12	转发微博【原微博】龙湖 TOD 事业部总经理，原重庆研发设计部总监，昨天因为被裁员跳楼了。 ​​	Chongqing
872	2020-12-12	转发微博【原微博】#ac建筑[超话]# #AC建筑# 【上海武夷320城市更新项目，同济原作设计工作室】更新前地块内包含多个时期、不同类型和形制的建筑，建筑密度高达75%。历史留下了丰厚的建筑遗迹，同时也造就了无序堆砌的空间现状。较差的可达性与极低的可识别性使得地块隐没在武夷路繁杂的街景后。设计针对不同年代和风格的建筑进行甄别，采取四级分级保护改造的策略，即拆除重建、修缮、再生性改造与既有建筑更新。320地块后期搭建的建构筑物尽管侵占了洋房当年的花园部分，但因其自下而上、自然生长的建筑体量创造出了丰富的空间体验而充满生命力，故设计保留大部分建筑实体和空间格局，结合平面梳理动线，增设必要的楼梯和连廊，营造面貌全新但似曾相识的空间体验。利用建筑间的狭缝、灰空间等串联起一条次级路径与公共通道连通。交织的慢行网络在几处路径交汇处生长放大，将室外广场、庭院与灰空间包裹进来，使之成为串联其上的节点空…	Zhejiang
873	2020-12-12	转发微博【原微博】受疫情和整体经济影响，全市范围内多个区发布了城市更新单元计划有效期延期的公告，计划有效期均延期6个月。 依据是：《深圳市规划和自然资源局关于应对新冠肺炎疫情延长城市更新单元计划有效期的通知》（深规划资源〔2022〕313号）发布前，更新单元计划已按照《深圳市拆除重建类城市更新单元计划管理规定》（深规划资源规〔2019〕4号）公告有效期且更新单元规划尚未批准的，其有效期延长6个月。 因此，现将满足上述要求的更新单元计划有效期进行补充公告，重新明确有效期。	Guangdong
874	2020-12-12	城市更新战略的三个“必然”	Beijing
875	2020-12-12	标讯]]开封市城北国家粮库城市更新项目招标公告	Beijing
876	2020-12-12	¥¥¥规划改变命运$$$城市更新==老旧区域的居民让渡家园+各方利益的急剧提升+政府政绩工程的打造乡村振兴==广袤农村的农民让渡家园+各方利益的急剧提升+政府政绩工程的打造	Hong Kong
877	2020-12-12	东沙片区10kV匡沙线迁改工程总承包（EPC）招标公告	Beijing
878	2020-12-12	规划有变！潍坊这个大商业新图曝光！	Beijing
879	2020-12-12	老旧小区改造中“保温”工程满楼打孔弊大于利吗？	Beijing
880	2020-12-12	【#大江·讯息# 又有30台电梯通过联合审查可开工 快来看看有你们小区吗？】#芜湖大江[超话]#【原微博】【#大江·讯息# 又有30台电梯通过联合审查可开工 快来看看有你们小区吗？】#芜湖大江[超话]# 你所在的老旧小区加装电梯了吗？记者6月21日获悉，经市住建局召集自然资源和规划、市场监管、生态环境、应急管理、消防、城管等部门现场表决和建议，本周又有30台增设电梯通过联合审查可按手续开工建设。这是我市推进既有住宅增设电梯工作以来联合审查量最多的一次，目前我市通过联合审查的增设电梯已达78台，投入运行近40台。 这30台电梯集中在镜湖区和弋江区。其中镜湖区共23台，分别位于渡春花园、新安花园、兴安花苑、锦天花苑、富春园、建工新村、金苑小区、滨江翠竹园、康怡家园、泰华小区、天置山庄、云龙阳光地带、景江东方等小区；弋江区有7台，分别位于沐春园、森海都市花园、奥韵康城、弋江小区、新时代商业街等…	Anhui
881	2020-12-12	深圳市坪山、龙华、宝安区城市更新和土地整备局发布计划延期公告，共涉及73大项目，计划有效期均延期6个月。#深圳楼市##深圳买房##下半年投资a股的底气来自哪里##高考报志愿应该优先考虑就业吗# ​​	Guangdong
882	2020-12-12	#财经#6月2日，北京市印发《北京市统筹疫情防控和稳定经济增长的实施方案》，提出45条举措助企复工复产复商复市。其中部分内容如下：持续加力助企纾困和营商环境优化严格落实国家增值税留抵退税政策，主动服务，“一对一”精准推送信息，全程网上办理，确保2022年6月30日前符合条件的企业存量留抵税额“应退尽退”。按照国家社会保险费缓缴政策及扩围要求，对特困行业企业、科技创新型困难中小微企业及其他受疫情影响生产经营困难的中小微企业、以单位方式参保的个体工商户、参加企业职工基本养老保险的事业单位及社会组织缓缴社会保险费，明确困难企业申请条件，扩大享受范围，以自愿申请、书面承诺等方式简化办理程序，养老、失业、工伤保险费缓缴期限至2022年底，缓缴期间免收滞纳金。受疫情影响的企业等用人单位，可按规定申请缓缴住房公积金，缓缴期限为2022年4月至12月。国有房租减免“即申即享”。2022年对承租京内各类国…	Henan
883	2020-12-12	领导留言板>地方领导>四川省>成都市>青羊区委书记 咨询一下石人正街老旧小区改造	Sichuan
884	2020-12-12	陈宇哲2021意大利 IIDA AWARD 国际设计 TOP100国际影响力创新设计师	Beijing
885	2020-12-12	陈宇哲2021意大利 IIDA AWARD 国际设计 TOP100国际影响力创新设计师	Beijing
886	2020-12-12	华侨城系再卖两家云南旅游汽车企业，对于“第二总部”还剩多少耐心？	Beijing
887	2020-12-12	#丰南新闻# 【区领导调研市扬尘污染综合治理现场会议观摩点位、“四化”样板示范街工作】今天上午，区领导赵立华、孔凡玉、董秀国、付竞楠带领相关部门主要负责同志就市扬尘污染综合治理现场会议观摩点位、“四化”样板示范街工作进行实地调研。区委书记赵立华一行先后深入到正泰街国控点、铁西路生活垃圾转运站、嘉诚铭郡生活垃圾收集转运现场、新丰南一中项目施工现场以及站前南路与文化大街交叉口等五处点位，详细了解了精细化管理、垃圾转运、“四化”样板示范街等工作开展情况，仔细听取了相关情况汇报，并沿途查看了城市道路积尘清理、树木冲洗、绿化工作，车览了市委党校项目施工现场。赵立华要求，要坚持国控点及周边区域精准化管理工作机制，对发现的问题要迅速处置到位。要进一步完善垃圾转运工作流程，细化工作措施，总结工作经验，不断提升城区环境卫生管理水平。要多措并举有序推进，结合城市更新工作，突出整治停车位置少、建筑立面破旧、道…	Hebei
888	2020-12-12	华侨城系再卖两家云南旅游汽车企业，对于“第二总部”还剩多少耐心？	Beijing
889	2020-12-12	领导留言板>地方领导>河南省>平顶山市>平顶山市委书记张雷明 乐福小区万人社区只有1个出入口 无消防通道	Henan
890	2020-12-12	空白 ​​	Shandong
891	2020-12-12	承德：改出居民“幸福感”——探访老旧小区改造工程 http://t.cn/A6a20FCF	Hebei
892	2020-12-12	基层风采｜青岛平度市综合行政执法局：聚焦精准城市更新 全面提升群众满意度 http://t.cn/A6ayWvp8 ​​	Shandong
893	2020-12-12	转发微博【原微博】#购置税# 这一波油车的等等党，算是胜利了啊…..准备再搞一台新车？[开学季] ​​	Ningxia
894	2020-12-12	靳国卫采取“四不两直”方式督导检查安全生产工作	Beijing
895	2020-12-12	转发微博【原微博】其他都是扯淡，庞氏骗局玩不下去了。在半山腰的人必遭灭顶之灾 ​​	Guangdong
896	2020-12-12	[大宗信息吧]深圳坪山旧改深圳商住广州帽峰山和龙水库深圳罗湖清水河城市更新	Beijing
897	2020-12-12	[大宗信息吧]深圳罗湖清水河城市更新深圳商住用地深圳商住广州帽峰山和龙水库	Beijing
898	2020-12-12	发布了头条文章：《光明区城市更新单元计划第一批计划发布》 http://t.cn/A6ay0PVG ​​	Guangdong
899	2020-12-12	光明区城市更新单元计划第一批计划发布	Beijing
900	2020-12-12	光明区城市更新单元计划第一批计划发布	Beijing
901	2020-12-12	【聚焦网络新视听 成都厦门携手赋能新文创】成都和厦门，一个是拥有悠久历史和烟火文化的历史文化名城，一个是富有浪漫气息和侨乡风情的文艺青年打卡地，这两座同样开放、包容、多元文化与休闲时尚相互交织的现代化都市，在发展新文创上有着天然的优势。6月23日上午，由成都市青羊区少城国际文创谷管委会、青羊区文体旅局主办，少城街道、草堂街道、兴光华公司协办的“人文青羊·航空新城”——成都·少城国际文创谷网络视听专题推介会在厦门市思明区举行，拉开了成都与厦门两座城市聚焦网络新视听赋能新文创的序幕。人文成都对醉美厦门发出邀请“欢迎大家来成都投资兴业”“人生无处不宽窄，蜀中青羊最成都。青羊，地处成都城市发展的地理原点、历史原点和文化原点……”6月23日上午的推介会现场，青羊区人民政府副区长、成都市青羊区少城国际文创谷党工委书记杜忠云进行了招商推介，重点介绍了少城国际文创谷的“2+2”文创产业体系和发展现状，以…	Sichuan
902	2020-12-12	@白肚皮的狗【原微博】秦淮 & 姑苏的双区会。作为两座江苏省“城市更新”试点城市的核心古城区，秦淮和姑苏的确面临着很多共性的问题，而秦淮经验也的确体现了南京的“温度”与“情怀”#南京城市更新# http://t.cn/RxBsCFp ​​	Jiangsu
903	2020-12-12	发布了头条文章：《罗湖清水河中溢地块城市更新单元项目专规出炉》 http://t.cn/A6ayKsz1 ​​	Guangdong
904	2020-12-12	芯所向、派未来 | 新派置业品牌发布盛典圆满落幕！	Beijing
905	2020-12-12	罗湖清水河中溢地块城市更新单元项目专规出炉	Beijing
906	2020-12-12	芯所向、派未来 | 新派置业品牌发布盛典圆满落幕！	Beijing
907	2020-12-12	罗湖清水河中溢地块城市更新单元项目专规出炉	Beijing
908	2020-12-12	http://t.cn/RUsZfER 聚焦城市更新，德才股份西南中心乔迁盛典圆满举行，点击链接查看更多->http://t.cn/A6ayK6Wh ​​	Beijing
909	2020-12-12	#蔡徐坤看到金靖出场就跑了#太意外了，重庆版“太古里”升级为长安里，这个片区还能起飞吗？今天看到一个网友发布的信息，他说真的是太失望了，多年前宣传的重庆要修太古里，结果现在一下子都泡汤了。是的，很早之前重庆就在宣传，可能会修太古里，刚开始说可能在重庆的两江新区礼嘉板块，而后来选定在江北嘴，要么在鲤鱼池片区，要么在鹞子丘片区。后来最终确定在我们的鲤鱼池大片区，也就是我们长安三厂的位置，这里有很大一块空地，正好可以修一个太古里。可是今天终于正式签约了，这里不再修建太古里，而是修建长安里，总投资超过了208个亿，算得上是一个超大的城市商业中心。有朋友说，长安里比太古里更牛，这里将起飞，而有的朋友觉得特别失望，因为没有了太古里，你怎么看？	Chongqing
910	2020-12-12	发布了头条文章：《仲量联行与行业专家共同多维解构北京城市更新》 http://t.cn/A6ayohz9 ​​	Beijing
911	2020-12-13	仲量联行与行业专家共同多维解构北京城市更新	Beijing
912	2020-12-13	通州区如意园为什么不进行老旧小区改造	Unknown
913	2020-12-13	国务院督查激励支持城镇老旧小区改造典型经验 ▎济南市：“问需于民”“问计于民”“问效于民”，改到百姓心坎儿上	Beijing
914	2020-12-13	鼎鸿更新项目日报【2022】6月23日：看点：【权利人核实】1项⭐ 龙岗布吉新城片区，第五批，共319处权利人【计划延期】4项⭐ 福田市场大厦片区，拆约1.4万㎡⭐ 福田香蜜湖度假村，拆超24万㎡⭐ 福田车公庙片区，拆超32万㎡⭐ 福田八卦岭工业区，拆约3.4万㎡【实施主体】3项⭐ 罗湖金湖文化中心，拆约3962.3㎡⭐ 南山珠光村更新一期A项目，共337栋建筑物⭐ 罗湖中溢地块，涉及23栋建筑物【招商类公告】1项⭐ 大鹏上横岗旧村，拆约3.49万㎡...🔴 更多900+项目全流程信息均在#szding##深圳城市更新##旧房改造 ##楼市杂谈# 深圳 http://t.cn/A6aya9mQ	Guangdong
915	2020-12-13	学校官宣！打破老黄埔价格体系的黄埔新城，究竟能不能入？	Beijing
916	2020-12-13	转发微博【原微博】【荐读】共治的景观 —— 上海社区花园公共空间更新与社会治理融合实验 2015年5月，《上海市城市更新实施办法》发布，被认为是城市更新从增量开发转向存量更新的里程碑。在这一风向标的指引下，各级政府与社会多元主体均以不同的方式参与到城市更新中。其中本文选取关注的实践时间较长、社会影响力较大的案例来自四叶草堂—— 一个从景观设计专业发展而来的多元背景的团队。四叶草堂以参与式社区花园为抓手，将公众参与结合城市更新，致力于推动上海社区花园网络的建立，探索城市更新可持续发展的途径。 http://t.cn/A66dLfvW	Liaoning
917	2020-12-13	转发微博【原微博】【文昌宫小区旧貌换新颜】6月22日，记者在京口区文昌宫小区看到，这里的老旧小区改造文化提升项目已全部结束，新增的“地名掌故”立式版面装置、“赶考之路”人物剪影墙、浮雕墙等特色景观，将文昌宫的历史文化内涵巧妙地融为一体，提升了街区的活力。王呈 摄影报道 ​​	Jiangsu
918	2020-12-13	建议关注城镇化建设，救经济保就业逆周期的必选选项【原微博】摩根士丹利、高盛看好并大笔买入城中村旧城保障房城市更新改造建设标的，必有散户不知道的内幕逻辑 ——若有异动必将涨停，建议紧盯不放 ​​	Hubei
919	2020-12-13	[百度贴吧]转于生活网【玉田吧】	Beijing
920	2020-12-13	东莞佳兆业城市更新集团拖欠在职员工工资及离职人员工资及补偿	Guangdong
921	2020-12-13	岳阳市->华容县 请华容县居民自建房安全专项整治工作领导小组办公室出示回复内容的依据与法律政策	Hunan
922	2020-12-13	[中国赞]//@自愈童年:[中国赞]//@正义_一哥:老旧小区改造是刻不容缓的[中国赞]【原微博】#我看天津发展#天津在积极开展适老化改造过程中，河西区打造以0.7公里服务半径划定居家养老“15分钟生活服务圈”，同时深化智慧养老，通过线上与线下融合、管理与服务融合，河西区居家养老服务改革试点经验在全国推广[心][加油]#展望未来五年的天津# http://t.cn/A6aZOfEp ​​	Guizhou
923	2020-12-13	芝罘主城，注定属于少数人的风景	Beijing
924	2020-12-13	河北石家庄桥西区振岗路省高法宿舍改造 楼顶隔热层去掉不给恢复	Hebei
925	2020-12-13	转发微博【原微博】方红卫在莲湖区调研时强调 以一马当先奋斗姿态真抓实干再接再厉 努力建设宜业宜居宜乐宜游现代化主城区 6月20日，省委常委、市委书记方红卫在莲湖区调研时强调，要深入学习贯彻习近平总书记来陕考察重要讲话重要指示精神，认真落实省、市第十四次党代会部署，坚定信心、创新融合，放大格局、找准定位、更新模式，以一马当先奋斗姿态真抓实干、再接再厉，努力建设宜业宜居宜乐宜游的现代化主城区。 方红卫首先来到老城根商业街，走进街区察看公共艺术展、方所书店等项目情况，听取街区建设进度、业态布局、招商运营介绍，要求深度挖掘厚重历史中的时尚潜力，体现文化贯通，积极推进沉浸式产业与文化旅游深度融合，用小空间办大事，扩展在商业综合体、文化场馆、景区街区等文旅场景的应用，不断创造新的消费场景，引领城市消费潮流。 莲湖区市民中心进驻单位45家，可办理行政审批、政务服务等事项1065项，实现了全区政务服务“…	Shaanxi
926	2020-12-13	怀化市->沅陵县 建议交管部门在沅陵县迎宾北路与荷花街交叉路口增设行人红绿灯	Hunan
927	2020-12-13	[百度贴吧]青岛最著名烂尾楼”【东部吧】	Beijing
928	2020-12-13	“春缘墨林 琴屿筑梦”王春林师生指画传承作品展在青岛开展	Beijing
929	2020-12-13	全省首个历史建筑防火设计指南发布	Beijing
930	2020-12-13	转发微博【原微博】【中国电信助力陕西城镇老旧小区改造】 陕西省内部分老旧小区由于修建年代久远，中国电信陕西公司积极配合全省各级住建、财政、发改委等部门，发挥自身在信息化方面的优势，参与城镇老旧小区改造信息化建设工作，通过建设信息化设施和大数据运用提升社区治理能力和小区信息化管理能力，极大的提高了老旧小区的公共安全、公共管理和公共服务能力。 中国电信陕西公司完成了2329个小区的架空线缆落地工作和光纤入户工程，涉及住户16万户，更换、修复光配箱、基站等通信设施4000余套，积极推进城镇老旧小区通信基础设施升级改造；发挥信息技术优势打造了陕西智慧社区综合管理平台，目前中国电信陕西公司已在全省实施1300个老旧小区智慧化改造项目，通过一个个的社区微脑构建了城市大脑，提升了整个城市的智慧化水平，助力城镇老旧小区智慧化改造；中国电信陕西公司针对老旧小区居民开展了各项信息惠民活动，降低老旧小区居民的…	Shandong
931	2020-12-13	6月23日招标中标信息分享	Beijing
932	2020-12-13	转发微博【原微博】【优化产业布局 壮大县域经济——皋兰县高质量推动项目落地】“万福创新教育城项目是第27届兰洽会皋兰县签约引进的重点招商引资项目，项目占地面积约2.17万亩，总投资30亿元，规划建设集万福体育馆、5G数字教育产业谷、万福创新教育交流中心等于一体的综合型生态小镇。项目建成后，预期年均可实现销售收入60亿元，上缴税金5亿元，累计安排地方劳动力就业近万人。”该项目负责人王海熙介绍，目前，项目已累计完成投资11.26亿元，建成足球运动公园，完成部分建筑地上、地下工程建设，以及部分区域供水、供电等基础配套设施建设。建成后，将承接兰州市区功能疏散、人口转移和空间拓展。 “十三五”以来，皋兰通过重点节会招商、以企引企等招商方式，累计引进招商引资项目118个，合同引资539亿元，累计到位资金281亿元，开工建设97个，建成投产63个。“丰树皋兰现代物流园、西北太阳城爱心康养园、兰州·中央…	Zhejiang
933	2020-12-13	http://t.cn/R2iHRmR 贷款投放额12亿余元！“金融活水”注入全省老旧小区改造，点击链接查看更多->http://t.cn/A6ayiV9Y ​​	Beijing
934	2020-12-13	盘活存量资源 南京栖霞青田雅居城市更新暖人心 http://t.cn/A6ayJdKe ​​	Shandong
935	2020-12-13	强县富民看县区——记者走基层大型融媒采访活动走进河东之品质城建看	Beijing
936	2020-12-13	强县富民看县区——记者走基层大型融媒采访活动走进河东之品质城建看	Beijing
937	2020-12-13	//@时茼勿淮:好房好气！好氡气！谁拥有谁早步天堂！@中国中车【原微博】#成华幸福美好生活#【老厂房焕发新生机 打造城市更新新典范】#成华动态#六月的中车·共享城绿植环绕、鲜花盛开。自2019年项目开园以来，这里逐渐成为了各大世界知名品牌的首选活动发布地。据了解，园区总面积约为422亩，拥有机车公园、艺展中心、四季花园和5个优质文创载体老厂房。目前，园区正在积极开展招引工作，着力招引优秀的互动娱乐类、文创文体类企业入驻。为服务企业发展，今年以来，二仙桥街道工作人员深入园区，了解企业困难需求，主动协调解决。当好企业的后勤保障员，切实解决企业的后顾之忧，让企业吃下了“定心丸 ”。随着成华区各项助企纾困的政策不断落到实处，中车科技园成都公司对在成华的发展充满了信心。#繁华地 成华里#	Sichuan
938	2020-12-13	区人大代表调研新城区物业管理和老旧小区改造 为了进一步了解当前老旧小区改造的现状以及出现的问题，更好优化小区的居住环境，提升居民幸福感，2022年6月15日上午，由人大常委会主任高启东带队对新城区老旧小区改造及后续的物业管理开展深入调研。 实地对5303小区、长城小区、公主花园小区，进行走访，与居民群众面对面沟通，听取了老旧小区改造项目负责人、施工现场负责人的汇报，就群众反映的实际困难与问题进行现场解决，同时强调惠民工程，区政府从大局考虑，一定要把老旧小区改造做实，切实解决百姓反映的实际问题。 同时对老旧小区的物业管理提出要求，加快推进引进正规物业服务企业，提高物业服务水平，合理收取物业费用，优化老旧小区的居住环境，满足居民对美好生活的需求。	Inner Mongolia
939	2020-12-13	建议将章贡区福寿路飞龙苑小区纳入老旧小区拆迁改造的建议	Jiangxi
940	2020-12-13	城市建设与城市更新	Beijing
941	2020-12-13	独家研报 | 保障性租赁住房「因城施策」的5大线索	Beijing
942	2020-12-13	2022年老旧小区改造问题	Henan
943	2020-12-13	党建助力，“治管并举”规范房屋租赁	Beijing
944	2020-12-13	我们是江南师院小区，说今年改造	Unknown
945	2020-12-13	[东部吧]台东步行街将这样改造提升百年商街新添“打卡地”	Beijing
946	2020-12-13	麻辣社区>>群众呼声>>成都市>>成都市青羊区委书记 王家塘街10号、6号院棚改咨询	Sichuan
947	2020-12-13	新疆新型城镇化和城乡融合发展锁定五大重点	Beijing
948	2020-12-13	枣庄市中区人民路新桃园小区老旧成改造 新桃园小区老旧成外墙不打磨，不刮腻子，直接刷漆，现在外墙出现裂缝，起皮子，小区内道路不整理，不往下卧直接在原有路面上铺沥青，本身路面就和车库门是平的，现在的路面比车库门高出2公分，今天下一点小雨，车库就灌溉水了，施工队长更牛还在小区群里面，骂骂咧咧的，说这个乱喷，那个乱喷，这个圣人蛋，那个圣人蛋，业主提问题，他就骂，还说把车库给抬高点，这是解决方案吗？车库本身就矮，在抬高车库还能用吗？小区内的车位比路面底好几公分，业主要是开车都得光着脚丫子上车，这样的工程难道就没有监理吗？监理不去现场监理吗？这样的路面，墙面，监理是怎么签的字啊，政府办的是好事，怎么到地方，到施工队手里就是，刁难，为难老百姓了呢，现在全小区业主一致要求把路面往下卧完在重新铺设，外墙重新打磨完，刮腻子在刷漆。 枣庄	Shandong
949	2020-12-13	转发微博【原微博】高层住宅小区会沦为贫民窟么？ ​​	Hubei
950	2020-12-13	罗庚：把心融入网格 社区工作才能做好	Beijing
951	2020-12-13	绿城中国代建龙头冷思	Beijing
952	2020-12-13	绿城中国代建龙头冷思	Beijing
953	2020-12-13	绿城中国代建龙头冷思	Beijing
954	2020-12-13	绿城中国代建龙头冷思	Beijing
955	2020-12-13	领导留言板>地方领导>河南省>安阳市>殷都区委书记 鼎盛广场旁老旧小区改造何时施工外墙保温	Henan
956	2020-12-13	【#成都又有机会清单上线了#！请查收！】【原微博】【#成都又有机会清单上线了#！请查收！】6月15日上午，成都市幸福美好生活十大工程2022年民生项目机会清单发布、现场推进暨开工仪式举行，现场发布了《成都市幸福美好生活十大工程2022年首批民生项目机会清单》。 此次发布的《机会清单》重点聚焦教育、医疗、一老一小、老旧小区改造等9大民生重点领域，释放政府、企业两端供需机会497项。	Sichuan
957	2020-12-13	快讯：骋望集团成为高新区环明月湖旧改项目熟化人	Beijing
958	2020-12-13	2022年1—5月全国新开工改造城镇老旧小区2.74万个 ​​	Shanghai
959	2020-12-13	交通银行 5 月人民币对公实质性贷款增长显著，这意味着什么？	Beijing
960	2020-12-13	转发微博【原微博】公考事业编大作文精选27篇， 党史学习、人才、脱贫攻坚、乡村振兴、六保六稳、抗疫精神、疫情防控、老旧小区改造、基层治理、科技创新......... ​​	Shandong
961	2020-12-13	【面对面听诉求 实打实解难题】2021年初，江西省南昌市西湖区探索推出“幸福圆桌会”机制，把老百姓的急难愁盼问题摆在桌面上，让干部和群众面对面协商议事。通过整合多方资源、健全跟踪督办机制，居民诉求反映渠道更畅通，同时推动了干部作风转变，基层治理水平也得到提升。http://t.cn/A6aAY2Mo	Jiangxi
962	2020-12-13	陈宇哲｜邛崃迴澜塔一岛两岸概念规划设计历时近6个月，广州黄埔建筑设计院联合香港国际城市设计有限公司（UDI）参加四川省邛崃市举办的名为“山水塔，又一城”之迴澜塔片区国际规划竞赛。这是一场以设计驱动城市更新生长的世界性竞赛，以打造绿道蓝网交织的“一河两岸”山水光景为目标，令这座千年古城再次焕发出勃勃生机。明代文学家冯梦龙说过：“美人在骨不在皮”，城市亦同样如此，地缘优势和自然人文资源是“皮”，符合城市气质且可持续推动的规划是“骨”，两者结合才能造就令人向往的“绝美之城”。从城市之美的角度来看，邛崃无疑是美的，以临邛古城为核心，山、水、塔、城交互辉映，形成多样而生动的城市场景。#设计##设计美学##景观设计#	Liaoning
963	2020-12-13	王正谱主持召开河北省政府第152次常务会议	Beijing
964	2020-12-13	天山大街将于7月中旬全线贯通！高新区拆迁创奇迹	Beijing
965	2020-12-13	龙华卓越和奕府均价5.8w起带装修值不值？	Beijing
966	2020-12-13	“西贵”上新：你未见过的全新青羊正在崛起	Beijing
967	2020-12-13	“西贵”上新：你未见过的全新青羊正在崛起	Beijing
968	2020-12-13	南山南苑新村业主苦等11年 终于迎来新进展！	Beijing
969	2020-12-13	青岛市南区江西路34号，城市更新工程，开工后形成现有的局面一个多月了，施工人员不见了。如此状况给小区居民生活带来巨大的麻烦！不知道城市更新工程是得民心工程还是惹人烦工程？！@青岛发布 @青岛市政府 @新浪新闻 @环球网 @中国新闻周刊 @新浪新闻 @搜狐新闻 @中国新闻网 @凤凰新闻客户端@青岛市南区政府 @金湖路办事处	Shandong
970	2020-12-13	南京 26 个小区雨污水管道集中清疏修缮，对当地居民生活能带来哪些改善？	Beijing
971	2020-12-13	一区一地【原微博】6月22日，县委书记张辉主持召开“一区一地”政策建议编制工作推进会。他强调，要认真贯彻落实省第十四次党代会精神，抢抓创建全省“一区一地”机遇，聚焦示范和先行，精心谋划编制“一区一地”政策建议清单和支撑项目库，为“十四五”建成GDP百亿县，推动县域经济高质量发展奠定坚实基础。张鹏、许兴权、冯新山等县上领导出席会议。 会议听取了临泽县“一区一地”政策建议编制工作情况汇报，并就进一步完善建议编制展开研讨交流、集思广益，完善思路。 张辉指出，打造全省乡村振兴示范区、农业农村现代化先行地，是省委、省政府立足张掖特色优势，为开创全市现代化新局面在“三农”领域量身打造的战略目标。全县上下要深刻领会省第十四次党代会精神和任省长提出的“六个走在前作示范”的要求，积极融入全省“一核三带”和全市“一屏四城五区”发展格局，围绕临泽特色、发挥临泽优势、发力临泽所能、满足临泽所需，体现责任担当，积…	Gansu
972	2020-12-13	前5个月全国办公楼销售面积不降反增 供应端缩减	Beijing
973	2020-12-13	从《摆脱贫困》中凝聚基层干部的“三练三力”	Beijing
974	2020-12-13	领导留言板>地方领导>河北省>石家庄市>石家庄市市长马宇骏 房顶问题解决了	Hebei
975	2020-12-13	太原土拍：本地国企兜底	Beijing
976	2020-12-13	太原土拍：本地国企兜底	Beijing
977	2020-12-13	领导留言板>地方领导>陕西省>西安市>新城区委书记 新城区人民政府星辰小区生活用水问题	Shaanxi
978	2020-12-13	[南阳吧]老表们，陈朋社区城市更新项目是不是凉了？	Beijing
979	2020-12-13	转发微博【原微博】传！龙湖TOD事业部总经理胡剑因裁员跳楼！#房地产##房产曝光台# ​​	Chongqing
980	2020-12-13	发布了头条文章：《如此荒诞的老旧小区改造》 http://t.cn/A6aycJzv ​​	Hebei
981	2020-12-13	75万元/平！房价天花板被捅破了！	Beijing
982	2020-12-13	75万元/平！房价天花板被捅破了！	Beijing
983	2020-12-13	http://t.cn/RyhlA6w 投资者提问：请问宝安区石岩街道兆新能源工业园城市更新单元项目寻找到意向交易...，点击链接查看更多->http://t.cn/A6ayctkw ​​	Beijing
984	2020-12-13	发布了头条文章：《光明区发布2022年城市更新单元第一批计划草案“工改居”项目 拆除》 http://t.cn/A6aycUS2 ​​	Guangdong
985	2020-12-13	宝安启动首个老旧小区综合改造试点	Beijing
986	2020-12-14	蝶变成长、转型发展，大武口正青春……	Beijing
987	2020-12-14	建筑行业中期策略：“稳增长”下基建发力，“新基建”促转型	Beijing
988	2020-12-14	推进符合社会发展方向的新时代生态文明建设	Beijing
989	2020-12-14	发布了头条文章：《=伊宁市2022年老旧小区改造工程建设项目初步设计招标公告》 http://t.cn/A6aytitL ​​	Beijing
990	2020-12-14	新城控股董事长王晓松：新城控股加速探索城市更新多元化赛道 http://t.cn/A6aytJqW ​​	Shanxi
991	2020-12-14	＝伊宁市2022年老旧小区改造工程建设项目初步设计招标公告	Beijing
992	2020-12-14	[百度贴吧]领展购物广场•京通嗨IN消夏季【北京生活吧吧】	Beijing
993	2020-12-14	【投资约26.65亿元！#南昌把老旧小区改造改到百姓的心坎上#】在2021年全市265个老旧小区改造全部开工的基础上，2022年，南昌市计划改造267个老旧小区，惠及居民100968户，计划投资额约26.65亿元。#强省会我们在行动##你好大南昌# http://t.cn/A6aLi6p7 ​​​	Jiangxi
994	2020-12-14	东莞市佳兆业城市更新服务集团拖欠员工4个月工资	Guangdong
995	2020-12-14	领导留言板>地方领导>河北省>保定市>保定市委书记党晓龙 物业费一分不少交，物业不作为	Hebei
996	2020-12-14	[good][good][good]【原微博】【“西贵”上新：你未见过的全新青羊正在崛起】每一座城市的进阶与革新，都会为这座城带来全新的惊喜，对于成都来说，兼具强大产业基础、规划远景的“青羊新城”，便是成都快速变迁革新的重要区块。 ​​	Chongqing
997	2020-12-14	东莞佳兆业城市更新集团拖欠四个月员工工资	Guangdong
998	2020-12-14	三降两增 | 规划策划部：重点项目落地是最大的降本增效	Beijing
999	2020-12-14	领导留言板>地方领导>吉林省>长春市>宽城区委书记 新月花园小区老旧小区改造	Jilin
1000	2020-12-14	领导留言板>地方领导>甘肃省>兰州市>兰州市委书记 朱天舒 西城巷小区电路老化	Gansu
1001	2020-12-14	河北省人力资源和社会保障厅王晶五看一下【原微博】【#河北# |王正谱主持召开省政府第152次常务会议】 ​​	Hebei
1002	2020-12-14	石家庄一小区改造后多户漏雨！记者介入后…	Beijing
1003	2020-12-14	转发微博【原微博】盘前早评： 大家早上好。昨日是A股几大指数震荡，中证1000表现较强。上证和创业板在突破30日均线后，下一个强阻力位在60日均线。从本轮各个板块反弹强度看，以新半军为代表的赛道力度最强，且反弹趋势保持完好，其中新能源汽车和风光电最强。汽车板块跟随新能源汽车板块，昨日下午还拉了一把。 昨日国常会放大招，部署稳经济一揽子措施，总共6方面33个措施，包括稳产业链供应链、促消费和投资、保能源安全等，力度和范围相当大的。对A股来说，主要是第四条促消费和有效投资。包括减征乘用车购置税600亿，支持刚性和改善性住房需求，新开工水利工程、交通、老旧小区改造、地下综合管廊等项目，对相应板块也会带来刺激。 关于水利方面，据水利部数据，截至4月底，各地已完成水利建设投资1958亿元，较去年同期增加45.5%。其中，1—4月全国重大水利工程新开工9项，投资规模约300多亿元。而水利部在此前已明…	Tianjin
1004	2020-12-14	领导留言板>地方领导>河北省>保定市>竞秀区委书记 薛刘营村康居一期老旧小区改造	Hebei
1005	2020-12-14	#马上办# @马鞍山发布 八三大院老旧小区改造最近每天中午1点前就在15栋和16栋开始施工，噪音太大，家里老人无法休息，希望施工方按规定时间施工。第二点是从目前来看小区楼栋北边并未建设停车位，老小区停车难，有看到过其他老小区改造是有建停车位的，请相关部门考虑下，避免改造好后大量私家车停在消防通道上，谢谢小布	Anhui
1006	2020-12-14	领导留言板>地方领导>山西省>太原市>太原市委书记韦韬 万柏林区鸿峰西花园外墙保温遗漏一栋楼几年未果	Shanxi
1007	2020-12-14	天桥区9大新项目上新，快看看有没有你家	Beijing
1008	2020-12-14	大连房地产市场运行情况监测周报（6.13-6.19）	Beijing
1009	2020-12-14	[科睿哲吧]科睿哲：解码城市更新，需要互联网+	Beijing
1010	2020-12-14	[睿哲信息吧]科睿哲：解码城市更新，需要互联网+	Beijing
1011	2020-12-14	龙岗区宝能和特发一起开发平湖金融基地回迁房！已经开始拆了。关注微信公众号“回迁房解说小高”咨询更多一手房源龙岗区宝能集团平湖金融基地回迁房！已经开始拆了，拿房快，2020年下半年启动签约，不到半年签约95%！平湖首个政府主导利益统筹项目品牌开发商-宝能打造临近平湖金融服务基地地铁口17号线金融站旁图片深圳市龙岗区宝能集团平湖金融基地辅城坳土地整备利益统筹项目开发商：宝能地产项目名称：平湖金融基地辅城坳土地整备利益统筹项目项目范围：辅城坳利益统筹项目位于平湖辅城坳社区，东至中环大道，南抵辅歧路，西接观澜，北临东莞凤岗，由金融基地二三期及生态恢复区组成，项目范围约140万平方米。（不纳入利益统筹范围的土地面积约为48万平方米，统筹范围约为92万平方米）面积：60-75，75-90，90-170目前进度：签约收楼中交房日期：预计4-5年申报主体：深圳市辅城坳股份合作公司开发主体：深圳市宝能致达…	Unknown
1012	2020-12-14	领导留言板>地方领导>上海市>杨浦区>杨浦区区长薛侃 上海市杨浦区长白三村是否会原拆原建	Shanghai
1013	2020-12-14	22年朝阳区老旧小区改造由哪个部门主管和落实	Unknown
1014	2020-12-14	必须把谢瑞民刘占荣二人绳之于法否则天理不容，还法律一个尊严，给受害民众一个晴天！【原微博】http://weibo.com/u/2087169013 🇨🇳 ￼中国政府网的主页：在同一共和国领导下，西安市政府某些职能部门竟然是法外之地，人情关系保护伞案，推诿踢皮球；长达五年严重的坑蒙拐骗，纯正刑事诈骗案地方政府置若往闻，受害者上告无门，经侦部门有案不立，咸阳立案预约两年不查，难道陕西省政府也是法外之地吗？ 请众媒体传递正能量，还给大批受害群一片南天白云。 在陕西西安有这样两个骗子中的极品，谢瑞民刘占荣二人苟合，家住黑龙江省兰西县北安乡人。谢瑞民十七岁参加工作接他爹班当教师，后通过考试作蔽改行混进公安队伍，在从警期间利用职务之便，大肆骗取他人财物，被依法刑事拘留后开除公职，离开公安队伍而除名后。 被妻子赶出家门为丧家之犬，从此走上了骗吃骗喝的人生不归路。到处以搞工程为名，骗取亲朋好友财物，累…	Tianjin
1015	2020-12-14	株洲广州成都青岛长春，都在争夺轨交产业第一城？	Beijing
1016	2020-12-14	主题：新形势下城市更新发展布局嘉宾：中海晟融首席经济学家 张一、青岛恒天睿信家族办公室资产配置专家 买莎诚邀回看[礼物][礼物][礼物] ​​	Hubei
1017	2020-12-14	请问宝安区石岩街道兆新能源工业园城市更新单元项目寻	Guangdong
1018	2020-12-14	[寿县吧]寿县推出共约69.95亿元基础工程对外招标，含轨道交通	Beijing
1019	2020-12-14	转发微博【原微博】【今朝更好看——赣南苏区振兴发展十周年巡礼】（二）： 红土“蝶变”绽新颜http://t.cn/A6a2dUqK 编者按：2012年6月28日，《国务院关于支持赣南等原中央苏区振兴发展的若干意见》正式出台，赣南等原中央苏区振兴发展成为国家战略，开启了革命老区高质量跨越式发展的历史新纪元。十年逐梦振兴，十年追赶跨越。赣南老区发展翻开了历史新篇章，脱贫攻坚取得全面胜利，经济发展量质齐升，创新能力明显增强，城乡面貌日新月异，老区人民生活芝麻开花节节高。为大力营造迎接宣传贯彻党的二十大的浓厚氛围，我们特开设【今朝更好看——赣南苏区振兴发展十周年巡礼】专栏，敬请关注。 今天刊发第二篇：《 红土“蝶变”绽新颜》 今年，适逢赣南等原中央苏区振兴发展战略实施10周年 。10 年来，赣州砥砺奋进，把政策机遇、政策红利转化为发展动力，这片曾经风起云涌的红土地，正在悄然崛起，日新月异。 仲夏…	Jiangxi
1020	2020-12-14	老百姓维权太难了！2003年交付的白云东苑三期，8—13栋，在水一方，狸猫换太子变成了1999年。占比51%，社区回复常州市民热线12345，声称8%！白云东苑二期三期，根据江苏省政府公文，白云东苑三期，属于提升型改造项目。可是，白云东苑三期，却被划入，与花园西村一个项目之中。在水一方，两面环水，只有8—13栋六栋楼。小区错落有致的地形地貌，蜿蜒曲折的砖铺路，绿树成荫，红砖白墙，与五星公园，一河之隔，相得益彰！这些是白云东苑三期，在水一方，得天独厚别具一格的景观特色。很多常州大学老师，城建学院老师，是这里的居民。白云社区，2021年8月9日对媒体说，为了解决车位，申请白云东苑三期，改造项目！请问白云社区，增加的车位呢？街道领导和施工方，在2022年4月23日，四方会议上，公开强调了：改造前后，车位没有增减！大多数业主，强烈要求，白云东苑三期到一期之间的街心小花园，用来建车位，解决车位问题…	Jiangsu
1021	2020-12-14	领导留言板>地方领导>河北省>石家庄市>新华区委书记 翔翼路4号老旧小区改造后恢复楼顶隔热层的问题	Hebei
1022	2020-12-14	领导留言板>地方领导>山西省>山西省委书记林武 煤博西院居民用水困难	Shanxi
1023	2020-12-14	转发微博【原微博】构建全脑城市系统，相数科技与东中西部区域发展和改革研究院签订战略合作协议 “十四五”规划和2035年远景目标纲要提出，要构建基于数字经济应用场景和产业生态。为全面提升数字经济规模化应用落地，6月22日下午，东中西部区域发展和改革研究院（下称：东中西部院）与北京相数科技有限公在北京签署全脑城市系统研究开发战略合作框架协议。双方共同为响应国家“智改数转”的相关战略布局，构建富有活力、持续创新、互利共赢、价值共享的数字智能产业生态贡献力量。 相数科技创始人、董事长周旺，城市更新系统、全脑城市系统创始者、东中西部区域发展和改革研究院院长于今教授，以及双方机构专家、代表出席签约仪式。 签约仪式上，双方就合作内容进行了深入交流。周旺表示，国家“十四五”规划把数字经济提升为国家战略与关键任务，坚持数字化改革，切实强化数字赋能，加快建设应用场景，快速打造数字经济发展新高地是目前各级政府…	Beijing
1024	2020-12-14		Unknown
1025	2020-12-14	[兴义吧]兴义要开展城市更新项目了	Beijing
1026	2020-12-14	领导留言板>地方领导>山东省>青岛市>青岛市委书记陆治原 市南漳平路老旧小区改造工程	Shandong
1027	2020-12-14	广州差别化入户和育儿假，你希望哪个先实施？	Beijing
1028	2020-12-14	申城多层住宅加梯持续提速 今年加梯有望超2000台	Beijing
1029	2020-12-14	申城多层住宅加梯持续提速 今年加梯有望超2000台	Beijing
1030	2020-12-14	发布了头条文章：《【招标采购】伊宁市2022年老旧小区改造工程建设项目初步设计招标公告》 http://t.cn/A6ayySog ​​	Beijing
1031	2020-12-14	2022关于_伊宁市2022年老旧小区改造工程建设项目初步设计招标公告	Beijing
1032	2020-12-14	分享图片	Beijing
1033	2020-12-14	转发微博【原微博】#兰山新闻#【银雀山街道：共建共治新模式 老旧小区焕新颜】一座城市的新气象，不仅体现为气派的高楼，也弥散在温馨有序的老小区、井井有条的旧街巷。老旧小区改造，是城市更新的重要一环。位于银雀山街道的丽景花园小区就以党建引领为抓手，以基层自治促改造，切实改善居住环境，提升治理水平，让老旧小区旧貌焕新颜。 入冬以来，挨家挨户询问供暖情况，检查供暖设备就成了银雀山街道外贸居民区党支部书记王怀建的高频工作。而小区今年92%以上的供暖率对于居民来说，是小区改造工程实施之前想也不敢想的。 银雀山街道丽景花园小区居民王虹高兴地说，老旧小区改造之后，暖气非常暖和，在家里穿少许的衣服就可以。还有一件事让她高兴，那就是小区车位得到了明确，停车省心方便。整个小区的环境非常变得干净优美，清爽。 王虹口中所说的变化，都得益于丽景花园小区2019年时启动的老旧小区改造工程。起初面对小区无人管理、居住条…	Shandong
1034	2020-12-14	黄埔雇员86+才三十多名，是我不配[苦涩][苦涩][苦涩]原来96+才能进面 ​​	Guangdong
1035	2020-12-14	标】达川区2022年老旧小区改造(木材联建综合楼)项目	Beijing
1036	2020-12-14	拟拆除15公顷！龙华三个工改工项目规划获批	Beijing
1037	2020-12-14	为宁德市周宁县点赞，支持宁德市周宁县，改革创新做法值得大力推广。充分发挥社区党委和住建局党支部战斗堡垒作用，鼓励小区党员主动亮身份、办实事、树形象，作为老旧小区改造项目的义务监督员，逐步形成了“共谋共建共管共享”改造模式，将“要我改”变成了“我要改”。【原微博】闽东日报数字报-周宁：乡村民宿发展驶上“快车道” http://t.cn/A6xXA4iY ​​	Fujian
1038	2020-12-14	明天，烟台市住房和城乡建设局主要负责人接听12345热线群众来电	Beijing
1039	2020-12-14	明天，烟台市住房和城乡建设局主要负责人接听12345热线群众来电	Beijing
1040	2020-12-14	发布了头条文章：《龙岗首个重点城市更新单元（平湖枢纽旧改）市场主体参选人出炉：特发》 #深圳旧改[超话]# #回迁房# #拆迁# http://t.cn/A6ayLy0B ​​	Guangdong
1041	2020-12-14	龙岗首个重点城市更新单元（平湖枢纽旧改）市场主体参选人出炉：特发	Beijing
1042	2020-12-14	阳光管家“管”出阳光生活——复兴区党建引领破解老旧小区治理难	Beijing
1043	2020-12-14	阳光管家“管”出阳光生活——复兴区党建引领破解老旧小区治理难	Beijing
1044	2020-12-14	全国楼市低迷 是进场还是观望？风向又在哪？	Beijing
1045	2020-12-14	动态丨雅安市：探索打造政务服务“代办”品牌	Beijing
1046	2020-12-14	动态丨雅安市：探索打造政务服务“代办”品牌	Beijing
1047	2020-12-14	越秀光明光晟工业园“工改居”项目拟立项	Beijing
1048	2020-12-14	领导留言板>地方领导>北京市>北京市市长陈吉宁 22年朝阳区老旧小区改造由哪个部门主管和落实	Beijing
1049	2020-12-14	领导留言板>地方领导>北京市>北京市委书记蔡奇 通州区如意园为什么不进行老旧小区改造	Beijing
1050	2020-12-14	老旧小区改造的对象并不仅仅只针对建设时间长的小区，有些建设时间不长，但是与社会发展水平和居民需求不匹配的小区，都需要进行改造，是否宜居是居住小区是否需要进行改造的总的评判标准，具体内容包括：节能改造、适老改造、适幼改造等。老旧小区改造是一个漫长的过程，从硬件的改造到软件升级，从设计引导到居民习惯，都需要一个长期的过程。除了硬件如：外墙保温、门窗、上下水管线等节能改造，还有安装电梯、加装无障碍设置等适老改造，还需通过精心设计和长期引导，使居民形成良性的生活习惯，居住小区改造的最终目标是成为居住友好型社区，居住体验舒适、社群关系和谐，目前有很多新的小区都达不到这一要求。老旧小区改造的资金来源，第一阶段是政府全部投资，外立面升级改造、节能改造等，第二阶段是政府引入社会资本，资金来源主要是政府一部分投资和设计资本的自有资金；目前，在北京减量发展的情况下，老旧小区建设没有增量、商业业态受限、物业收…	Beijing
1051	2020-12-14	城市更新主要是对城市已经建成的指定区域进行空间形态和城市功能的持续完善和优化调整，是小规模、渐进式、可持续的更新。尤其是建成时间比较早的区域，往往这方面比较欠缺，比如小区和房屋比较老旧，居住舒适度不高；配套设施不太完善，生活不方便；交通和绿化等有待改善。http://t.cn/A6ay24We城市更新改善 老旧居住环境 正当行 - 今日头条#新闻##中国[超话]##大连身边事#	Liaoning
1052	2020-12-14	「深高」落地龙岗后，看见深圳「未来中心」的意志	Beijing
1053	2020-12-14	「深高」落地龙岗后，看见深圳「未来中心」的意志	Beijing
1054	2020-12-14	古都绿城老旧小区改造	Henan
1055	2020-12-14	甘肃省白银市：保护黄河生态 “铜城”绿色转型	Beijing
1056	2020-12-14	环城西路9号院剩下几栋楼还会拆迁吗？	Henan
1057	2020-12-14	这真是市北区的一颗毒瘤！希望有关部门抓紧时间处理【原微博】市北区商城路综合市场：城市更新战役中的毒瘤 青岛，美丽的海滨之城，正在迈向国际化大都市的新征程。全市上下正在实施城市更新和城市建设三年攻坚行动，就是要让城市更美好，人民生活更幸福。可以畅想，三年后的青岛，城市容貌焕然一新，步步都是风景，处处都赏心悦目，真正实现了宜居、宜业、宜游的目标。然而，在市北区九江路以西、开平路以南的商城路综合市场（老百姓俗称开平路农贸市场），正在拼命阻止城市更新的实施。这片在高压线下的无证农贸市场，不但充斥着各式违章建筑，到处是脏乱差情况，更处处都存在着巨大的消防隐患，火灾随时有可能发生，伴随着火灾的人员伤亡隐患同样巨大。 然而，这个无证农贸市场，明明就在城市更新拆除的范围，但为什么拆不动、清不了呢？时至今日，这个城市更新的拟拆除市场依然堂而皇之地无证经营，依然让如此多的群众置于高压线和火灾隐患的双重风险之…	Shandong
1058	2020-12-14	剧透了，11号线年底封顶，最快明年开通！这是中心区界线？	Beijing
1059	2020-12-14	转发微博【原微博】【上海市农村工作会议今召开，这些集体和个人被授予“上海市乡村振兴先进”称号】6月22日，上海市农村工作会议召开。会上宣读了《关于表彰上海市乡村振兴先进集体和先进个人的决定》，50个“上海市乡村振兴先进集体”、100名“上海市乡村振兴先进个人”获表彰。 党的十九大以来，上海坚持以习近平新时代中国特色社会主义思想为指引，全面贯彻落实中央关于乡村振兴工作的决策部署，统筹实施乡村振兴战略，积极推动农业高质量发展，稳步推进农村改革，促进农民持续增收，乡村振兴工作取得显著成效。 全市各级党政机关、企事业单位、社会团体的党员干部和广大群众推动乡村振兴各项工作落实落地，为全面推进“三园”（美丽家园、绿色田园、幸福乐园）工程建设，为农业农村现代化发展作出突出贡献，涌现出一大批先进集体和先进个人。 为全面贯彻实施乡村振兴战略，充分调动本市社会各界积极参与乡村振兴，发挥先进典型的模范带头作用…	Shanghai
1060	2020-12-14	猜猜中海石景山“涨价”的逻辑（维居新房返现7-9万）	Beijing
1061	2020-12-14	青岛湾地块周边已经净地完成，唯有国贸大厦孤零零的立着，而且看情况拆迁工作应该还没有启动，是不打算拆了吗？	Unknown
1062	2020-12-15	实施城市更新行动，是推动城市发展和品质提升的重要路径。1月27日，在济南市市中区“两会”上，区委副书记、区长翟立波表示，将围绕“西兴南美中优”战略，全面开启新一轮城市更新行动，持续强化项目支撑，着力提升城市建设的新能级。围绕“西兴”战略，市中区将依托白马山、党家、陡沟三大片区，以重汽卡车、西门子变压器等龙头企业为带动，加快布局党家“智慧城”、白马“创智谷”等重点项目。通过实施产城融合、城乡融合“双轮驱动”，重点抓好项目拆迁和产业导入，着力打造智能制造产业新高地，推动西部片区加速实现腾飞崛起。围绕“南美”战略，市中区将以“一河两峪”为重点，做美南部生态区，着力打造“望得见山、看得见水、留得住乡愁”的生态保护屏障和特色康养圣地。“一河”，指的是玉符河，重点沿河道两侧谋划一批城乡融合发展典型项目，建设一批乡村振兴齐鲁样板村和省级美丽乡村示范村，打造绿色生态风貌带和绿色发展经济带。“两峪”，就是…	Unknown
1063	2020-12-15	科睿哲：解码城市更新，需要互联网+	Beijing
1064	2020-12-15	雁塔区制定“扎实稳经济30条措施”，雁塔区将用3000万元稳增长	Beijing
1065	2020-12-15	【礼森观点】以一级开发思维推动园区更新，以评估工作提升更新效率——园区更新中工业厂房和用地的评估问题	Beijing
1066	2020-12-15	转发微博【原微博】【“立改套”！全市性政策将出台】随着土地资源日益紧缺，“立改套”成为大势所趋。为节约土地资源，进一步优化城市空间布局，东阳即将出台相关政策，力推“立改套”，以促进人口和资源集聚。 ​​	Zhejiang
1067	2020-12-15	今日早报，前期水处理项目，6月22日，星期三张家港市大新重型装备工业配套区产业规划（2021-2035年）项目，资金来源为自筹，正处于环境影响评价阶段。东岸镇大潮圩污水处理厂提标改造及配套管网工程项目，项目总投资666.69万元，资金来源为自筹，正处于环境影响评价阶段。东阳乡美丽集镇后阳主干路白改黑及污水管网建设项目，项目总投资370万元，资金来源为融资资金，正处于备案阶段。嵊州市黄泽镇三王工业园区综合提升工程，项目总投资98.37万元，资金来源为自筹，正处于设计招标阶段。长春英俊污水厂中水回用项目，项目总投资1713.13万元，资金来源为区财政投资解决，正处于项目建议书获批阶段。遂川县农村（含圩镇）生活污水治理项目（二期），项目总投资28000万元，资金来源为政府资金，正处于备案阶段。抚州高新区农村生活污水治理工程建设和运维项目，项目总投资17446.05万元，资金来源为政府资金，正处…	Henan
1068	2020-12-15	康彦民就园博园项目建设调研检查	Beijing
1069	2020-12-15	中鼎设计周锋受邀参加“云南铁路遗产暨近代遗产保护利用”学术论坛	Beijing
1070	2020-12-15	城发投所属住建集团石建公司中标高柱村改造回迁区一期 将建住宅等	Beijing
1071	2020-12-15	沿着总书记的足迹·陕西篇：奋力谱写三秦大地高质量发展新篇章	Beijing
1072	2020-12-15	10000+套房！深圳报复性卖房，但刚需不买单？	Beijing
1073	2020-12-15	妈呀这谁受得了【原微博】#关注# 【#个别老旧小区改造影响居民生活# 相关部门：7月20日完成施工；施工符合规范】 老旧小区改造关系群众根本利益，是实实在在的民生工程。近些年，随着老旧小区的改造升级，红山区多个小区焕然一新，基础设施改造了，环境整洁了，民众生活也方便顺心了。但是，有的小区在改造中却存在着这样那样的问题没有解决。近日，家住红山区长青小区、团结小区、祥和万嘉小区的多位市民就向本报反映，自己所在小区改造存在问题，甚至有些改造工期过长，影响了居民正常生活。 “小区在改造之前，路面平坦，居民出行不受影响。谁知小区改造一年多了仍未竣工，好好的路面挖得破破烂烂，尘土飞扬，真是愁死人。”近日，家住长青小区的刘女士反映，小区去年开始改造，至今仍未竣工，原本完好的路面出现大面积破损，坑洼塌陷，居民通行小心翼翼，生怕崴脚摔倒，车辆轧过碎石乱溅，一不小心还会伤了车的底盘……除了路面破损出行不便的…	Inner Mongolia
1074	2020-12-15	轉發微博【原微博】龙湖也是危机重重！跳楼！ ​​	Anhui
1075	2020-12-15	javascript:void(0);【原微博】#深圳楼市[超话]# 【香蜜湖核心区要来住宅旧改了！】近日，福田区城市更新和土地整备局发布《香蜜湖街道香蜜湖家属楼片区城市更新单元改造意愿公示》。 不仅标志着建成34年的香蜜湖家属楼老旧小区即将开启旧改，也意味着，香蜜湖核心区迎来居住方向的旧改项目！ 从更新单元意愿汇总表可以看到，3个地块同意申报的权利人，无论是人数比例，还是占有建筑物面积比例，均超过了95%。 香蜜湖家属楼位于深圳传统豪宅区香蜜湖街道范围内，地段非常优越，周边有1号线香蜜湖站、9号线香梅站。 目前，香蜜湖家属楼、香蜜楼的二手房指导价均为8.5万/平。 香蜜湖周边近年入市的项目，有深业中城，2021年推出222套住宅，均价约13.1万/㎡，最低入围积分61.9分，开盘当天售罄；2019年10月，深业中城推出192套住宅，均价约13.1万/㎡，开盘当天售罄。 还有天健天骄项目…	Guangdong
1076	2020-12-15	又重塑了认知！重庆核芯区竟然还有一个价格洼地？	Beijing
1077	2020-12-15	【河北最新通知！#加强老旧小区改造#，电动车充电桩等优先列入改造项目】近日，河北省住房和城乡建设厅、河北省发展改革委和河北省财政厅联合印发《关于进一步做好城镇老旧小区改造工作的通知》，从健全工作机制、创新改造模式、优选改造项目等方面，进一步明确我省城镇老旧小区改造工作要求。http://t.cn/A6ay7FxW	Beijing
1078	2020-12-15	陈宇哲 荣膺2021意大利 IIDA AWARD 国际设计 TOP100国际影响力创新设计师!历时近6个月，广州黄埔建筑设计院联合香港国际城市设计有限公司（UDI）参加四川省邛崃市举办的名为“山水塔，又一城”之迴澜塔片区国际规划竞赛。这是一场以设计驱动城市更新生长的世界性竞赛，以打造绿道蓝网交织的“一河两岸”山水光景为目标，令这座千年古城再次焕发出勃勃生机。明代文学家冯梦龙说过：“美人在骨不在皮”，城市亦同样如此，地缘优势和自然人文资源是“皮”，符合城市气质且可持续推动的规划是“骨”，两者结合才能造就令人向往的“绝美之城”。从城市之美的角度来看，邛崃无疑是美的，以临邛古城为核心，山、水、塔、城交互辉映，形成多样而生动的城市场景。	Tianjin
1079	2020-12-15	广东关于印发广东省促进建筑业高质量发展若干措施的通知	Beijing
1080	2020-12-15	高铁片区塔坛城中村地块控规方案公示 占地近110亩拟建住宅、公园等	Beijing
1081	2020-12-15	唐山全国文明城市资格被停止意味着什么？被摘牌后还能复牌吗 _____自2011年以来，河北省唯一蝉联四届全国文明城市荣誉称号、并向着第五次获得这项荣誉称号而努力的唐山，今日被宣布取消了资格。 6月22日，据中国城市报消息，河北省唐山市“全国文明城市”资格近日已被中央文明办停止。报道指出，文明城市荣誉属于全体市民，不容抹黑和亵渎。社会各界都应格外珍惜、共同守护文明的善意和城市的温度。 “摘牌”后如何“复牌”？将文明城市创建作为“一把手”工程抓被“摘牌”后。通过整改可以“复牌”据悉，此前因党政主要领导落马的石家庄、邯郸则通过整改，自2022年3月起恢复全国文明城市资格。“一年多来，全市把恢复全国文明城市资格作为建设现代化国际化美丽省会城市的重要内容，大力实施城市更新行动。”《石家庄日报》报道，市委、市政府将文明城市创建作为“一把手”工程，不断完善全国文明城市指挥、工作体系，“主要领导亲自部署…	Sichuan
1082	2020-12-15	利好刷屏！巫家坝开建23条路，飞虎大道首期6个月内建成！	Beijing
1083	2020-12-15	埇桥区淮河东路回收公司仓库门面的门头是2020年老旧小区改造统一更换的，现刚用一年已经严重损毁，随时可能掉落，既影响城市形象，又危害人身安全。多次向社区反应无果，最后一张图片是改造前的我们自己做的门头。大家前后对比下看看，而且拆我们门头的时候没有任何补偿，拆下来的字还是我们自己花钱装的。希望有关部门高度重视起来，尽快处理一下，保护群众生命财产安全@宿州埇桥发布 @网信宿州 ​​​	Anhui
1084	2020-12-15	2022年榆林市政府工作报告	Beijing
1085	2020-12-15	2022年榆林市政府工作报告	Beijing
1086	2020-12-15	[福]性价比超高[福]1⃣ 观澜库坑金光华旧改项目，实测原始面积100平米，过渡费25元，单价1.x万元（价格超笋），先确权，意向私聊[勾引][勾引]2⃣ 项目2019年9月份已经立项，库坑中学在建已完工，龙华大道在扩10车道，梅观快速在改14车道，外环高速已开通，地铁22号线准备开建已过145规划公示，未来值得期待，买到即赚到[强][强]13824358332刘经理 深圳·库坑社区	Guangdong
1087	2020-12-15	各区(功能区)>留言板 武昌区胭脂路鸿华花园小区要求按周边楼房标准旧城改造	Hubei
1088	2020-12-15	咸宁市咸安区住建局开展“下基层察民情解民忧暖民心”实践活动	Beijing
1089	2020-12-15	咸宁市咸安区住建局开展“下基层察民情解民忧暖民心”实践活动	Beijing
1090	2020-12-15	翰科天成（北京）城市更新｜2022年1—5月全国新开工改造城镇老旧小区2.74万个 年度计划开工已过半 http://t.cn/A6ayhuPd ​​	Beijing
1091	2020-12-15	倾听民声尊重意愿 荆门市龙山社区老旧小区改造实现共商共建共享 http://t.cn/A6ayhj4S ​​	Hubei
1092	2020-12-15	北京房子的四大“不能买”	Beijing
1093	2020-12-15	转发微博【原微博】#墙报##市政工程# 【#老旧小区# 改造中的海绵城市设计实践等 | 城市工程规划】2020/2021中国城市规划年会暨2021中国城市规划学术季围绕19个主题共展出596份墙报，本期推送主题为“城市工程规划”，共8份墙报。http://t.cn/A6xqus6d ​​	Zhejiang
1094	2020-12-15	这就是老旧小区改造后的门头。多次反应无果@网信宿州 希望有关部门能尽快处理一下 宿州 ​​	Anhui
1095	2020-12-15	北方网>民生频道>党群心连心>红桥区 城市更新伙单住房改造问题	Tianjin
1096	2020-12-15	[微笑]【原微博】【城市更新 | 综合类片区更新——颐和路历史文化街区保护利用】百年风华颐和路，每一栋建筑都是印刻时光的一枚音符。修旧如旧的红墙灰瓦间，依然流淌着优雅的古典旋律；焕然一新的艺术空间里，不时迸发出潮流的电音节拍。风格各异的民国历史建筑静静矗立，众多首进江苏的时尚艺术品牌惊艳加持……走进初夏的颐和路十一片区，别样的金陵韵味在时光中流淌。@南京发布 http://t.cn/A6XF5xFt http://t.cn/A6XF5ofN	Jiangsu
1097	2020-12-15	[微笑]【原微博】【城市更新 | 实施综合类片区更新，展现城市多元魅力】推进系统集成、一体化打造复合空间……越来越多的综合类片区更新项目渐渐走进你的视野，展现着南京独有的魅力。http://t.cn/A6XF5xFt http://t.cn/A6XFchYa ​​	Jiangsu
1098	2020-12-15	八咏楼、北苑……金华69个老旧小区改造！清单来了→	Beijing
1099	2020-12-15	郑州土拍收金107亿元，“最高学历烂尾盘”开发商也拿地了	Beijing
1100	2020-12-15	郑州土拍收金107亿元，“最高学历烂尾盘”开发商也拿地了	Beijing
1101	2020-12-15	倾听民声尊重意愿 荆门市龙山社区老旧小区改造实现共商共建共享	Beijing
1102	2020-12-15	我这应该属于跨行了，沈阳这边去设计公司直接问我能不能996一个月500。跑工地来了当施工员啥也不懂，放线啥的也都不会！救救孩子，应该怎么干。或者说我这个实习生能干啥。。。	Unknown
1103	2020-12-15	老旧小区改造力度大 广水市三里塘片区老居民迎来“新生活” http://t.cn/A6ayPV3b ​​	Hubei
1104	2020-12-15	深圳罗湖区：支持现代产业高质量发展，设立专精特新产业母基金	Beijing
1105	2020-12-15	老旧小区改造力度大 广水市三里塘片区老居民迎来“新生活”	Beijing
1106	2020-12-15	老旧小区改造力度大 广水市三里塘片区老居民迎来“新生活”	Beijing
1107	2020-12-15	石家庄：跑出“加速度” 蓄足新动能	Beijing
1108	2020-12-15	#城市更新#《让“公众设计师”深度参与绘制蓝图》近几年，我国城市更新模式逐渐从“大拆大建”向“微更新”转变。2021年11月住建部印发的《关于开展第一批城市更新试点工作的通知》明确，将在试点城市中探索城市更新可持续模式。这种更新怎么开展？方案谁说了算？早期老旧小区改造、街区整治出新等项目大都由政府主导。但现在人们逐渐认识到，城市更新目的是改善居民生活环境，满足各项民生需求，“问计于民、问需于民”至关重要。http://t.cn/A6ayvvi6人们逐渐在更新中,于民”至关重要%E3%80%82	Shanxi
1109	2020-12-15	转发微博【原微博】[话筒]关于金鱼路中意友好医院路口至育才路口段道路封闭施工期间实施交通管制的通告！（自贡交警）#自贡身边事# http://t.cn/Ryh9RPH ​​	Sichuan
1110	2020-12-15	派米雷与海康威视携手搭建“智慧园区联合实验中心”平台	Beijing
1111	2020-12-15	四川省 » 成都 » 锦江区 » 老旧小区改造	Sichuan
1112	2020-12-15	派米雷与海康威视携手搭建“智慧园区联合实验中心”平台	Beijing
1113	2020-12-15	山西晋中榆次区2022老旧小区改造名单？	Beijing
1114	2020-12-15	联盟路二运家属院改造追问	Henan
1115	2020-12-15	#睿哲信息[超话]# #科睿哲# #城市更新# 科睿哲：解码城市更新，需要互联网+ http://t.cn/A6ayvxZL ​​	Shandong
1116	2020-12-15	克而瑞丨粤港澳大湾区房地产市场周报（6.13-6.19）	Beijing
1117	2020-12-15	克而瑞丨粤港澳大湾区房地产市场周报（6.13-6.19）	Beijing
1118	2020-12-15	6月23日热点概念与题材前瞻【热点前瞻】深改会议强调加快构建数据基础制度、数字经济将全面提速易华录（300212）“数据银行”业务定位为数据要素价值化、资产化、市场化平台，实现数据的供需拉通，打造赋能数据要素融通创新的数字经济基础设施，全国数据要素市场机制的完善，有利于该项业务推广。零点有数（301169）主营业务为公共事务或者商业领域客户提供决策分析报告或开发数据智能辅助决策支持软件的服务。 清洁能源领域颠覆者 中国计划开展空间太阳能项目A股公司中，乾照光电（300102）空间用砷化镓太阳能电池是公司主导产品，已广泛应用于航天工业卫星、飞船等领域，目前处于稳定出货中，市场占有率超过50%。云南锗业（002428）光伏级锗产品为太阳能电池用锗单晶片，主要运用于生产太阳能锗电池，多用于空间飞行器等领域。 禁止第三方平台直接参与药品销售 传统零售受益新政利好拥有电商业务的传统医药商业企业，如…	Liaoning
1119	2020-12-15	龙马潭区莲花池街道：注入统战力量，促进民生工程顺利推进	Beijing
1120	2020-12-15	龙马潭区莲花池街道：注入统战力量，促进民生工程顺利推进	Beijing
1121	2020-12-15	今天上午，我区在文化艺术中心召开全国文明城市建设工作暨片区化城市更新改造动员大会据了解，我区将坚持以“规划先行、拆改结合、片区推进”的理念，进行“6+1”片区化城市更新改造。其中“6+1”片区包含东门岭背片区、朱边东山片区、南水大卫片区、唐江庄稼片区、连城老镜坝片区、金龙祥龙片区及苏步东西街老烟厂片区，主要以“拆改提”为主要内容的城市更新行动，着力解决环境脏乱差、功能设施滞后、文化特色缺失、城市管理薄弱等问题，改造成为设施完善、功能齐全、环境整洁、管理高效的城市。根据各片区实际，打造文化特色街区，建设15分钟生活圈，推动城市面貌脱胎换骨，彰显现代化宜居城市风貌。	Unknown
1122	2020-12-15	道路施工，请过往车辆注意绕行！	Beijing
1123	2020-12-15	北方网>民生频道>政民零距离>河北区委 金沙江路12号院是否属于城市更新老旧小区改造范围	Tianjin
1124	2020-12-15	早盘提示——0623	Beijing
1125	2020-12-15	[财经吧]6月23日热点	Beijing
1126	2020-12-15	转发微博【原微博】#鞍山改造老旧小区不忘居民所想所盼#老旧小区改造后，小区的变化居民看在眼里。社区居民石艳说：“社区宣传下楼看电影，感觉挺好的。老旧小区改造后小区绿化特别好，邻里之间坐在一起感觉挺和谐的，这种氛围好。”居民李先生也说：“这就是为老百姓着想，为老百姓做事呗。” ​​​	Liaoning
1127	2020-12-15	转发微博【原微博】【#厦门这80个老旧小区将要改造# 涉及殿前/东渡/保税区 有你家附近的吗？】据报建信息网显示，近日，湖里殿前、东渡、保税区等多个片区的老旧小区将迎来改造，涉及80个小区，总投2.9亿。具体来看： 【第二西通道沿线湖里片区老旧小区改造】 根据报建信息显示，此次老旧小区包括金庄花园、悦华公寓、榕福苑、鸿图苑、象屿花园、三航公寓、古龙公寓、铭爵山庄、芙蓉苑。 主要改造内容为道路提升、消防改造、二次供水、景观环境提升、防盗门及门禁系统更换、电动车充电棚建设及弱电规整等，总投约8227万，拟2022年8月开工，2023年3月完成。 【西通道沿线殿前片区老旧小区改造】 根据报建信息显示，此次老旧小区改造包括兴湖路41号小区、欣家园，主要改造内容为道路提升、消防改造、二次供水、景观环境提升、防盗门及门禁系统更换、电动车充电棚建设及弱电规整等。总投约490.24万，拟2022年8月开…	Fujian
1128	2020-12-15	北京大学建筑业创新发展领军人才研修班(第2期)	Beijing
1129	2020-12-15	【长春市规自局多措并举推动规自领域政策落实落位】成立10个工作专班服务企业，深入基层走访企业现场办公，推行线上平台“远程办”、简化程序“快捷办”、降低成本“免费办”、多措并举“创新办”等服务举措……长春市规自局持续深化规划和自然资源领域服务企业、服务人才、服务基层、服务群众工作，推动规自领域各项政策落实落位。“市规自局的工作人员加班加点为项目顺利开工提供了合规手续和指导监督意见，5月18日土地摘牌后，就为我们核发了黄证绿证，并在用地审批阶段就提前完成了项目所需水、电、气、热、道路等配套建设，5月20日项目全面开工建设，5月31日企业就顺利拿到了《不动产权证书》，让我们切实感受到了政府部门服务企业、服务项目的高效和担当。”奥迪一汽新能源汽车有限公司生产部闫磊感激地说。为做好企业的“服务员”，市规自局成立10个工作专班。以重点产业、重点项目用地需求为牵引，部门协同联动，加速征地报批，精细控规…	Jilin
1130	2020-12-15	【今日导读】＞房企融资持续改善 强信用房企盈利或率先企稳＞城市更新重大项目批量落地 关注功能性建材股＞南方多省发布流感预警 疫苗市场渗透率望提升＞铝代铜呼声再起 空调用铝制换热器团标将制定 ​​	Henan
1131	2020-12-15	凯西9号院污水管道出现堵塞，为什么不改造	Henan
1132	2020-12-15	转发微博【原微博】盘前汇总概述 1、深改会议强调加快构建数据基础制度、数字经济将全面提速（易华录、零点有数） 2、浙江省全面取消二手车限迁政策、二手车市场有望加速回暖（浙农股份、浩物股份） 3、清洁能源领域颠覆者、中国计划开展空间太阳能项目（乾照光电、云南锗业） 4、禁止第三方平台直接参与药品销售、传统零售将受益（九州通、百洋医药、一心堂） 5、全新化学诱导全能干细胞、生物“再生”技术迎突破（中源协和、优宁维） 6、铝代铜呼声再起、空调用铝制换热器团标将制定（三花智控、宏盛股份、盾安环境） 7、培育钻石行业进入新一轮洗牌 行业龙头有望受益（中兵红箭、四方达） 8、生猪价格迭创新高、助推饲料行业景气度提升（海大集团、正虹科技） 9、房企融资持续改善、强信用房企盈利或率先企稳（保利发展、南山控股） 10、城市更新重大项目批量落地、关注功能性建材股（东方雨虹、北新建材） 11、南方多省发布流感…	Liaoning
1133	2020-12-15	道里区抚利街地德里小区405栋院安全隐患	Heilongjiang
1134	2020-12-15	人性的贪婪远超想象 ​​	Beijing
1135	2020-12-15	防止大拆大建的要求？	Beijing
1136	2020-12-15	机会提前看1、光伏硅料价格创新高 资金埋伏股出炉6月22日，中国有色金属工业协会硅业分会公布最新多晶硅报价，单晶复投料成交价格区间在26.8万-28万元/吨，这是今年多晶硅价格第20次涨价，最高成交价打破了去年11月创下的27.5万元/吨历史纪录。据iFinD数据，近两周，多股获主力资金大手笔加仓，其中，通威股份、特变电工被主力买入均超100亿元，尾随其后是东方日升、晶澳科技和双良节能。2、城市更新重大项目批量落地 关注功能性建材股今年以来，城市更新立法再提速。《北京市城市更新条例(征求意见稿)》近日发布并面向社会公开征求意见。这意味着北京成为继深圳、广州、上海之后，第四个针对城市更新立法的一线城市。此外，南京也将城市更新立法提上日程。立足于扩大有效投资，不少地方还在加快酝酿并批量落地城市更新项目，并纷纷成立城市更新专项资金、产业基金等。包括财政资金、金融贷款、社会资本在内的多元化投融资…	Henan
1137	2020-12-15	发布了头条文章：《某区长在区城市管理委员会2022年第二次会议暨城市更新行动工作推进会》 #城市管理# http://t.cn/A6aLF2aA ​​	Jilin
1138	2020-12-16	静安路198号家属院老旧小区改造后，自动大门啥时启动？	Unknown
1139	2020-12-16	老旧小区改造建议	Hubei
1140	2020-12-16	转发微博【原微博】#政协故事# 参加政协第十三届全国委员会常务委员会第二十二次会议闭幕会。中共中央政治局常委、全国政协主席汪洋主持会议并讲话。汪洋指出，推进绿色低碳高质量发展，是实现我国经济社会可持续发展和中华民族永续发展的必由之路，是中国共产党把握历史发展大势、发扬历史主动精神的集中体现。中共十八大以来，以习近平同志为核心的中共中央推进绿色低碳发展的决心之大、力度之大、成效之大前所未有，我国生态环境保护发生历史性、转折性、全局性变化，生动展示了习近平生态文明思想的科学伟力，充分彰显了推动构建人类命运共同体的大国担当。汪洋强调，实现绿色低碳高质量发展的根本出路，是贯彻新发展理念，走创新驱动发展之路。要抓住科技创新这个“牛鼻子”，打好减排降碳关键核心技术攻坚战，统筹推进政策创新、管理创新、商业模式创新和体制机制创新。要坚持以人民为中心，稳中求进、先立后破，统筹把握多目标下的动态平衡，在减排…	Anhui
1141	2020-12-16	[山阴吧]看看人家右玉县大发展道路呢，	Beijing
1142	2020-12-16	灌云民生小区车库漫水	Unknown
1143	2020-12-16	拔打“排忧行动12345”热线无果，青年路建行宿舍漏雨问题如实说	Beijing
1144	2020-12-16	转发微博【原微博】#商报导读# ①深港经贸更紧密 经济融合有活力；②坪山云巴通车进入倒计时；③2021年科创板上市公司知识产权价值排行榜深圳发布，科创板知识产权价值达115亿元；④ 前海深港青年梦工场北区将开园；⑤深圳支持建筑企业做大做强，单个企业奖励最高不超过1000万元；⑥23个购物中心将开门营业，深圳增量商业迎来大爆发，合计商业体量超160万平方米。http://t.cn/A6aLDwEl	Guangdong
1145	2020-12-16	某县关于县域经济高质量发展调研报告	Beijing
1146	2020-12-16	常德市->桃源县 桃源老法院宿舍已成危楼	Hunan
1147	2020-12-16	坚持高起点规划 夯实国家中心城市“首善区”发展基础	Beijing
1148	2020-12-16	重要财经资讯汇总（更新中）————东方财富网博客	Shanghai
1149	2020-12-16	你知道？深圳小产权房未来将会如何共存，城中村又是一种怎样的存在？	Beijing
1150	2020-12-16	为了加强政企间的互通联络，促进合作共赢。乐陵市委市政府将于2022年6月25日隆重举行“2022中国·乐陵投资环境推介暨战略合作签约仪式”。#我爱我的家乡#魅力枣城#幸福乐陵 天津·响螺湾商务区 http://t.cn/A6aLe5Kd ​​	Tianjin
1151	2020-12-16	长安三工厂片区城市更新项目签约开工 总投资约208亿元 http://t.cn/A6aLeqDU ​​	Chongqing
1152	2020-12-16	限购的大门在打开	Beijing
1153	2020-12-16	建材丨今年以来，城市更新立法再提速。《北京市城市更新条例（征求意见稿）》近日发布并面向社会公开征求意见。这意味着北京成为继深圳、广州、上海之后，第四个针对城市更新立法的一线城市。此外，南京也将城市更新立法提上日程。立足于扩大有效投资，不少地方还在加快酝酿并批量落地城市更新项目，并纷纷成立城市更新专项资金、产业基金等。包括财政资金、金融贷款、社会资本在内的多元化投融资机制正在加快构建。点评：我国城市发展已经进入了城市更新的重要时期，由大规模增量建设转为存量提质改造和增量结构调整并重，内需潜力巨大。据不完全统计，截至2021年底，全国411个城市共实施2.3万个城市更新项目，总投资达5.3万亿元。20220623周四，盘前早知道	Hubei
1154	2020-12-16	#绿建关注# 新周期、新模式，下半年房地产市场修复预加速2022年上半年，国家和地方对房地产出台了系列宽松政策，核心问题就是解决其过度低迷状态，恢复市场流通，进而带动上下游产业链盘活经济，同时降低金融成本，满足刚需和改善型住房需求，实现消费市场良性循环。今年国家对房地产的调控重点就是，上要把握“房住不炒”红线，下要管控系统性风险，保持其消费属性在合理区间良性发展。来自国家统计局数据分析：5月份，全国商品住宅以及商品房销售面积环比分别增长了23.8％与25.8％，虽然同比降幅较大，但这是今年以来首次出现单月环比提升，显示出政策和市场的合力正在发出改善的信号。同时，房企开发投资额和新开工面积也环比增长了14％与29％。这两个迹象说明房地产回款和融资环境得到了的积极改善。昨天我们谈到，市场动不动，先看二手房。5月份，在上海逐步重启和北京近乎静态的情况下，全国50城二手房交易量环比增长了14％。…	Beijing
1155	2020-12-16	【再度下杀或现反弹 个股题材依旧活跃】	Beijing
1156	2020-12-16	#一周“城”事# #文化振兴# http://t.cn/A6aw6dgh ​​	Shanxi
1157	2020-12-16	国际中心迅猛大交流急忙累，腾退不磨磨蹭落后最好机遇，与天津比落后15年，逼出周边落后睡城凑合居住】20多年腾退后海太慢怨谁？严重城市急病怨谁，全国发达城拆迁高潮冲进北京更拥挤；所以更高奖励到外地带动更多去解挤堵，人少了效果真的好】得钱少到涿州山东半岛，海南云贵洛阳西安沧州衡水市葫芦岛【原微博】东西城腾退试点将至：城市更新+腾笼换鸟，北京锁定“全球中心城市”定位！_产业 http://t.cn/EK7dLPo ​​	Hebei
1158	2020-12-16	3.4万平方米！温岭这处旧厂房拆除，将建品质住宅	Beijing
1159	2020-12-16	城市更新改善 老旧居住环境 正当行	Beijing
1160	2020-12-16	《防灾避难场所设计规范》（GB51143-2015）局部修订的条文自2022年3月1日起实施-全文	Beijing
1161	2020-12-16	注意喽！大新南与大新北旧改属于两个不同的开发商主导。专注深圳旧改回迁房咨询13824358332刘经理大新南旧改是卓越开发商，大新北旧改是恒大开发商。而大新南旧改就在大新北对面，中间隔条马路。我们俗称的大新南片区旧改，在南山区城市更新与土地整备局中的官方全称为“南山区南头街道田厦南新路西片区城市更新”。千万不要搜“大新南片区城市更新”哦，不然你找不到呢！（小谢的血泪教训）项目位于南头街道,南新路和桃园路交汇处西北角。项目于2006年9月列入深圳市城中村（旧村）改造年度（第一批）计划，在2009年1月，获得市规划国土部门的专项规划批复。拆除用地面积为19284.34㎡，开发建设用地面积17039.25㎡，计容积率建筑面积115765㎡项目拆迁范围图►周边地铁站：大新站、桃园站项目周边地铁站►周边学校：前海学校、荔香学校、北大附中(南山分校)、南头镇大新小学、海滨实验小学、南山区华府小学前海…	Unknown
1162	2020-12-16	龙岗区宝龙街道南约片区炳坑村项目位于龙岗中心城东部、宝龙高新园西部，地处宝荷路与碧新路西北角，紧邻正中高尔夫球场，由市政道路南宝路、积谷田路、宝荷路、宝清路围合而成，西面靠近龙岗中心城，东面连接坪山新区，宝荷大道贯通其中。位于龙岗中心城与宝龙科技城的交汇的核心区域，尽享百万配套。路网规整，交通便利，可达性强。南约社区炳坑村片区城市更新单元位于龙岗区南约街道宝菏路与碧新路交汇处。拟拆除范围用地面积为82246㎡。拟更新方向为居住等功能。WX：17318012635该更新单元拟拆除范围内应落实不少于16300㎡教育设施用地，总计落实不少于32898㎡公共利益用地，拟贡献率不少于40%。单价3.x万/平，直接跟开发商这边签约拿过渡租金。进度：签约封楼95%以上龙岗中心城、大运新城、宝龙科技城是龙岗中心最重要的三个片区，它们共同构筑了龙岗最具价值的黄金三角区。南约新城，位于龙岗中心城与宝龙科技城…	Unknown
1163	2020-12-16	转发微博【原微博】【投资发力补短板】加快老旧小区改造，让居民乐享新生活！央视点赞瑶海区老旧小区改造。 http://t.cn/A6a2u2B1 ​​	Anhui
1164	2020-12-16	五和枢纽工程，重点城市更新项目，坂田长坑村旧改指标信息：长坑村旧改开发商：招商地产、长城资产、佳兆业面积：80-200合同方案：直接签约，确权项目名称：龙岗区坂田街道ZDY08城市更新项目目前进度：签约收楼，拆除中交房日期：取得施工许可证36个月过渡期金：45元/平装修补偿：800名额条件：不用社保，不用名额回迁房资讯138——2435——8332刘经理#龙岗坂田五和枢纽重点城市更新##白石洲拆迁##龙岗和昌拾里花都二期旧改##宝安翻身旧改##光明大街回迁房##坂田天安云谷三期##龙岗宝龙南约新城##西乡河东村旧改##深圳南山村#	Unknown
1165	2020-12-16	家门口的体育公园再多些	Beijing
1166	2020-12-16	路桥路北街道各项攻坚工程捷报频传，进度条持续刷新！	Beijing
1167	2020-12-16	化解结构性“供需梗阻”	Beijing
1168	2020-12-16	转发微博【原微博】6月21日，虎门镇党委书记蒋亚军带队到居岐社区调研人居环境、基层治理和城市更新各项工作。蒋亚军要求居岐社区要统一思想、提高政治站位，打造特色精品村范例，加快推进“三旧”改造工作，为居岐社区谋发展、为虎门经济增长作贡献。 ​​​	Guangdong
1169	2020-12-16	城市更新的模式、公共空间的价值、建筑功能多元化的坚守与变革，是今天扫街之后的思考。 上海·上生新所 ​​	Shanghai
1170	2020-12-16	6月22日下午，县委书记张辉在调研城镇化建设工作时强调，要坚持系统谋划、统筹推进，以城市更新行动为引领，以项目建设为抓手，加快补齐城市基础设施短板，持续完善城市功能，着力提升城市品质，更好满足经济发展需要，顺应人民群众期盼。县人大常委会主任许兴权，县委常委、常务副县长张晓龙参加调研。张辉先后来到城区棚户区（城中村）改造农贸市场北侧商品房开发及人防工程、城关广场停车场及人防工程、颐和小区智能云充电桩、金沙河畔小区A区住宅楼及一期人防工程等项目建设现场，以及城镇老旧小区改造项目和城区生活垃圾分类及环卫一体化处置项目、气象局迁建项目等地，实地察看项目规划设计方案，详细了解工程建设进度。张辉指出，推进新型城镇化建设是经济社会发展的重要战略举措，各部门单位要深入贯彻落实习近平总书记关于新型城镇化的重要论述精神，坚持以新发展理念为引领，加快推进以人为核心、与农业现代化相辅相成的新型城镇化建设工作，努…	Gansu
1171	2020-12-16	转发微博【原微博】#深圳上半年开工554项重大项目# 夏至已至，深圳的重大项目建设也呈现出一派繁忙景象。 项目建设是牵动经济社会发展的“牛鼻子”，深圳历来有重大项目集中开工的传统。近日，深圳市启动2022年第三批新开工项目启动，总投资约1012.5亿元，今年深圳已累计举办三次新开工项目启动活动，共启动新开工项目554个，总投资约4991.6亿元，2022年度计划投资约978亿元。 根据深圳发展委日前发布的数据，2022年全市共安排重大项目883个，总投资约3.6万亿元，其中，建设（新建、续建）项目637个，年度计划投资2241.3亿元，1-4月完成投资746.8亿元，完成进度33.3%。6月14日，深圳市发改委发布了申报深圳市2022年重大项目计划增补项目的通知，增补一批市重大建设和前期项目。 深圳“10+1”区均有项目开工，涉及产业园区、城市更新、度假乐园、医疗中心、枢纽配套、学校、保…	Guangdong
1172	2020-12-16	无语，好好的一城市更新项目被一直在行走的土里土气的主持人讲解得像是足力健老人鞋广告片…… ​​	Shandong
1173	2020-12-16	新增高中学段 规模为4班 松江新城这所民办学校扩容！	Beijing
1174	2020-12-16	环球视野下的城市更新（二）——巴塞罗那	Beijing
1175	2020-12-16	文章精选 | 国土空间规划体系下历史文化遗产保护传承专项研究及西安...	Beijing
1176	2020-12-16	#南充身边事# 南充这些片区将实行老旧小区改造，看看有你家吗？ http://t.cn/A6aLOM5b ​​	Beijing
1177	2020-12-16	【今日导读】＞房企融资持续改善 强信用房企盈利或率先企稳＞城市更新重大项目批量落地 关注功能性建材股＞南方多省发布流感预警 疫苗市场渗透率望提升＞铝代铜呼声再起 空调用铝制换热器团标将制定【中证视点】房企融资持续改善 强信用房企盈利或率先企稳近期，房企端融资支持、风险纾困等政策在陆续落地，房企融资环境持续改善。中国房地产业协会日前下发了一份关于召开“房地产纾困项目与金融机构对接商洽会”的通知。通知显示，为贯彻国务院扎实稳住经济的一览子政策措施，尽力解决房地产项目纾困过程中的急迫困难，中国房地产业协会定于7月26-27日举办“房地产纾困项目与金融机构对接商洽会”。商洽会的主要议程包括：金融机构纾困方案介绍、房企在市场变化中保持稳健发展、房地产项目纾困诉求共性分析等。今年国内经济下行压力存在，主基调稳增长维持不变，地产作为国内经济支柱产业，各地地产政策持续松绑，地产链景气度有望回升。目前行业…	Fujian
1178	2020-12-16	祁县小区改造惠你惠我 幸福家园共建	Beijing
1179	2020-12-16	很多人喜欢看新闻，看报纸，因为里面有时事，扩展我们的见识，更是处处透露着商机，就看每个人的悟性有多少？​​万科入股23亿白石洲旧改项目，更加快速的推动了白石洲项目的进程，接下来将进入拼手速的时代关注我：带你了解深圳旧改一手信息，交流如何在旧改中寻找商机 http://t.cn/A6aL0LbG ​​	Guangdong
1180	2020-12-16	丹江口外滩升级，房屋征收拆迁工作启动！ http://t.cn/A6aLpFS5 ​​	Jiangxi
1181	2020-12-16	开始画饼了【原微博】你相信这个比如吗？ 整得跟真的一样了！ ​​	Guangdong
1182	2020-12-16		Unknown
1183	2020-12-16	6月23日主题前瞻1、房企融资持续改善，强信用房企盈利或率先企稳。2、城市更新重大项目批量落地 关注功能性建材股。3、南方多省发布流感预警，关注疫苗投资机会。4、猴痘病例已输入亚洲 世卫将就猴痘召开紧急会议。5、旅游旺季即将来临 文旅消费蓄力待发。6、生猪价格迭创新高 助推饲料行业景气度提升7、培育钻石行业进入新一轮洗牌 行业龙头有望受益。8、“铝代铜”呼声再起 空调用铝制换热器团标将制定。	Guangdong
1184	2020-12-16	公示】达川区2022年老旧小区改造(木材联建综合楼)项目	Beijing
1185	2020-12-16	爱联新屯「好世界」最新消息，已动工，已拆平 三年左右拿房	Beijing
1186	2020-12-16	新开街，富强路，西街，中心路，四条路沿街各种商铺。如果能够开发成功，栾城城市更新能开个好头！	Unknown
1187	2020-12-16	龙岗南约单价1字头红本回迁房！	Beijing
1188	2020-12-16	深圳 旧改快讯！	Beijing
1189	2020-12-16	宝安启动首个老旧小区综合改造试点	Beijing
1190	2020-12-16	//@朱Ben乒啦乓:中车钱赚到了的确充满信心，也就是买了中车房子的二期业主倒了血霉【原微博】#成华幸福美好生活#【老厂房焕发新生机 打造城市更新新典范】#成华动态#六月的中车·共享城绿植环绕、鲜花盛开。自2019年项目开园以来，这里逐渐成为了各大世界知名品牌的首选活动发布地。据了解，园区总面积约为422亩，拥有机车公园、艺展中心、四季花园和5个优质文创载体老厂房。目前，园区正在积极开展招引工作，着力招引优秀的互动娱乐类、文创文体类企业入驻。为服务企业发展，今年以来，二仙桥街道工作人员深入园区，了解企业困难需求，主动协调解决。当好企业的后勤保障员，切实解决企业的后顾之忧，让企业吃下了“定心丸 ”。随着成华区各项助企纾困的政策不断落到实处，中车科技园成都公司对在成华的发展充满了信心。#繁华地 成华里#	Sichuan
1191	2020-12-16	环球视野下的城市更新——巴黎	Beijing
1192	2020-12-16	卖房第二天，血亏上百万！	Beijing
1193	2020-12-16	东贸库改造设计：放大遗产的整合资源、保护利用的程序正义、润物无声的木构再生、温室花园的社群硬件、城市更新的空间正义。东贸库地块设计：织补生态空间短板（城市与场域）、促进完整社区形成、营造熟人社会。	Zhejiang
1194	2020-12-16	一期拆迁完成！高标准规划！潍坊这个大市场迁建更进一步……	Beijing
1195	2020-12-16	由于某某原因，某家企业于去年宣布退出，这个地块闲置了一段时期。2月23日，市北区开展城市更新、产业转型攻坚动员部署会，提到了“在重点项目推进领域，将力争完成辽宁路76、80号地块土地出让”。作为市北区特色商贸区片区最重要的一环，楼主特开新帖，来持续跟进此地块进展。2022，青岛商业新的开始！	Unknown
1196	2020-12-16	转发微博【原微博】#河北中考理综#你们要的理综试卷 ​​	Hebei
1197	2020-12-16	转发微博【原微博】【总投资2768亿元！河南6月新开工48个重大项目】基础设施是经济社会发展的重要支撑，全面加快基础设施建设稳住经济大盘。6月21日，河南省全面加快基础设施建设稳住经济大盘新闻发布会在郑州举行，河南省发展改革委党组书记、主任马健介绍了河南省2022年6月新开工重大项目的有关情况。 据介绍，按照河南省委、省政府工作安排，河南省发展改革委会同相关部门梳理形成了48个2022年6月新开工重大基础设施项目、总投资2768亿元，预计今年下半年能够完成投资约360亿元。 其中，网络型基础设施项目23个、总投资1490.8亿元；产业升级基础设施项目4个、总投资62.7亿元；城市基础设施项目11个、总投资928.5亿元；农业农村基础设施项目7个、总投资281亿元；国家安全基础设施项目3个、总投资5.5亿元。 48个项目都涵盖了哪些领域呢？据了解，项目涵盖了中央财经委员会第十一次会议明确的…	Heilongjiang
1198	2020-12-16	[招商蛇口吧]有人知道深圳招商蛇口城市更新事业部的办公地址吗？万分感谢🙏	Beijing
1199	2020-12-16	未来几年，接棒棚改的，就是城市更新了[并不简单]政府别老想着搞地，先踏实搞搞配套吧[并不简单] ​​​	Beijing
1200	2020-12-16	#高考成绩陆续公布##郑州通报村镇银行储户被赋红码# ​​	Guangdong
1201	2020-12-16	#杭州女孩把87平怪户型爆改成豪宅##郑州通报村镇银行储户被赋红码# 广州市去年因为砍伐树木最后处理了10人，副市长被免职，对比一下 ​​	Guangdong
1202	2020-12-16	安徽 5 月份消费大幅度下滑的势头得到扭转，这说明了什么？	Beijing
1203	2020-12-16	#郑州通报村镇银行储户被赋红码#广州市去年因为砍伐树木最后处理了10人，副市长被免职，为什么这里给别人赋红码处罚这么轻 ​​	Guangdong
1204	2020-12-16	转发微博【原微博】#深圳上半年开工554项重大项目#来具体看看各区的具体开工项目情况。 ​​	Guangdong
1205	2020-12-16	6月21日，罗湖区发布清水河街道中溢地块城市更新单元规划公告，拆除用地约1.3万㎡，规划容积约5.5万㎡。 项目位于罗湖区清水河街道，位于红岗路以东，环仓路以南，清水河二路以北。更新单元用地面积13072.7㎡，拆除范围用地面积13072.7㎡，开发建设用地面积6831.9㎡，规划容积率为8.05，规划容积55000㎡。其中产业研发用房38500㎡（含创新型产业用房4620㎡），配套宿舍9420㎡，配套商业4880㎡，公共配套设施2200㎡（含社区管理用房300㎡、社区服务中心400㎡、社区级公共配套用房1500㎡）。另配社区体育活动场地占地面积1500㎡（可与公共开放空间或绿地结合设置，其中开发建设用地内的社区体育活动场地占地面积不少于500㎡）。腾博企业发展（深圳）有限公司为项目的申报主体，该公司成立于2019年，经营范围包含国内贸易、自有物业租赁、物业管理等。#深圳楼市##深圳买房…	Guangdong
1206	2020-12-16	6月21日，光明区城市更新和土地整备局发布《2022年深圳市光明区城市更新单元计划第一批计划（草案）》，该批次仅有1个项目，即光晟工业园城市更新单元。项目拟拆除重建用地面积105170㎡，拟更新方向为居住功能，拟拆除用地范围内清退用地面积36883.8㎡。拟拆除用地范围内应落实不少于54014.6㎡用地用于建设城市基础设施、公共服务设施或城市公共利益项目，其中教育设施用地不少于12287.8㎡，社会福利用地不少于4791.9㎡。#深圳楼市##深圳买房##腾讯大幅减持新东方在线你怎么看##第三方禁止自营药品影响有多大#	Guangdong
1207	2020-12-16	转发微博【原微博】#昌平动态# 【住房施工不能存有消防隐患！】日前，昌平区消防救援支队联合区住建委，对辖区住房建设及老旧小区改造项目开展施工现场专项检查。联合检查组针对一系列消防安全问题进行了检查；检查中及时发现和整改了一批火灾隐患，并对我区5家施工现场总包单位进行了行政处罚。#作风建设年# ​​	Shanghai
1208	2020-12-16	“面子”易改，“里子”难治：老旧小区改造需多措并举 【背景资料】清理违建、铺装路面、布置绿化……半月谈记者走访多地改造后的老旧小区时发现，小区居住环境有明显提升，但物业管理及民生服务等方面仍存短板。改造后的老旧小区面临“管不好”“管理乱”“管理难”等问题。 【金标尺解读】老旧小区是城市的重要组成部分，它们见证历史变迁、陪伴一代代人成长，但是居住条件也明显滞后于时代发展。因此，提升改造老旧小区对于增强群众的生活幸福感，提升城市的“颜值”具有重大意义，更有利于推动惠民生扩内需，推进城市更新和开发建设方式转型，促进地区经济高质量发展。老旧小区改造是众望所归，但在后续也出现了一系列问题，使得不少老旧小区改了“面子”、改不动“里子”。一是公共维修资金缺口大，致小区维护成难题。大部分老旧住宅小区未归集房屋维修基金，致使后期公共部分的维护保养缺乏资金来源。而有些房屋经多次转手后，现有业主也不愿意交费。…	Chongqing
1209	2020-12-16	上海正研究策划新一轮线上线下高频互动促消费活动，能起到哪些作用？	Beijing
1210	2020-12-16	东莞小产权能买吗，一套三房才二十几万，是不是真的？？	Unknown
1211	2020-12-16	深圳要继续在有限的土地空间之上释放无限的改革效能，那么城市更新将必然成为深圳土地集约高效利用的最有力的抓手 ​​	Beijing
1212	2020-12-16	深圳珠海惠州商住用地深圳佛山广州商住用地深圳罗湖清水河城市更新深圳写字楼比克科	Beijing
1213	2020-12-16	深圳罗湖清水河城市更新深圳商住用地深圳写字楼比克科技大厦深圳商住用地深圳沙井商	Beijing
1214	2020-12-17	深圳罗湖清水河城市更新深圳商住用地深圳商住用地深圳写字楼深圳别墅商铺裙楼深圳	Beijing
1215	2020-12-17	深圳写字楼深圳商住用地深圳商住用地广州罗湖清水河城市更新深圳商住用地深圳商住	Beijing
1216	2020-12-17	发布了头条文章：《倾听民声尊重意愿 荆门市龙山社区老旧小区改造实现共商共建共享》 http://t.cn/A6aLIE5M ​​	Hubei
1217	2020-12-17	行业发展周期、行业周期拐点行业发展周期、行业周期拐点行业发展周期、行业周期拐点重要的事情说三遍 ​​	Shandong
1218	2020-12-17	转发【原微博】【邀请函】未来的#公园城市#将会是怎样的一番风景？在探索城市生态文明发展新范式的道路上，#成都#早已蓄势待发。作为城市发展的观察者和城市运营的助力者，#仲量联行#将于6月23日（明天）14:30-16:00，携手各方来宾云“摆龙门阵”，共同畅想#成都#的未来公园城市图景，探索产业升级新机遇，玩转#城市更新# 。 点击链接或扫描海报内二维码，赴约中国城市发展线上峰会成都场：http://t.cn/A6aLI7Az	Jiangsu
1219	2020-12-17	http://t.cn/RghOh2c 深高速：梅林关城市更新项目接近尾声，联合置地拟减资33亿元，点击链接查看更多->http://t.cn/A6aLfjlt ​​	Beijing
1220	2020-12-17	江边Go✌🏻 ​​	Hubei
1221	2020-12-17	[丰润吧]城市会客厅今年或许还有戏	Beijing
1222	2020-12-17	转发微博【原微博】其实大家对于这个房票拉动房价，也不要有太高的期望。 今年住建部给全国下发的棚改拆迁指标只有120万套，而在2015年到2018年的棚改去库存里面，当时连续4年，每年的棚改指标都是600万套以上。 现在上面给下面的棚改指标，只有不到原来的5分之1了。 那么现在楼市的二手房库存量多，还是当年的二手房库存量多？是当年的房价高，还是现在的房价高。 以现在国内楼市的情况，想要重新上演过去的棚改去库存浪潮，全国每年的指标要达到800万套才行。 现在全国一年只有120万套，毛毛雨了。 大家可以观察那些说棚改去库存来的房产专家，他们在说到这些的时候，都不提数据，光说有棚改拆迁。 因为数量太少了，没得说。像是一个城市，一年卖出去10万套新房，拆迁指标才有1万个，能有个什么用。 #房产# #房价#	Hebei
1223	2020-12-17	粤西城市信息：广东茂名城镇老旧小区改造工程，总投资5.3亿元	Beijing
1224	2020-12-17	转发微博【原微博】厅局级干部配偶、子女及其配偶不能再从事私募股权基金工作等，中共中央办公厅印发《领导干部配偶、子女及其配偶经商办企业管理规定》 投资与并购专业律师 2022-06-21 17:55 发表于广东 图片 根据中共中央办公厅发布的最新规定（2022年6月19日），党政机关、群团组织、企事业单位厅局级及相当职务层次以上领导干部配偶、子女及其配偶的禁业要求，除了传统的不能投资开办企业、担任私营企业或外资企业等高级职务外，不能从事私募股权基金投资及从业首次被列入禁业要求之中。以委托代持和隐名投资等形式也被列入禁止之列。 这条规定开了先河，历史上首次将私募股权投资及从业纳入领导干部的禁业要求之列。这既体现了私募股权投资行业不断增大的溢出力和影响力，更体现了党中央提倡的当官发财应两道的执政理念。这对于中国私募股权投资行业未来十年的发展将产生深远而重大的影响。 新华社北京6月19日电 近日…	Beijing
1225	2020-12-17	2022年6月14日，大荔县市场监督管理局机关第二党支部召开党员大会，所有党员学习中国共产党陕西省第十四次代表大会上的讲话。一、紧紧抓住城市基层党建这个关键点。积极为驻区单位党组织服务群众搭建平台。根据群众需要，围绕“有事您说话”主题实践活动，为居民提供菜单式服务，组织党员认领服务岗位，开展志愿服务活动。围绕“文明幸福魅力大荔”创建工作，引导在职党员发挥作用，定点定责服务群众。以迎接党的二十大为契机，组织自身党员及驻区党组织党员，广泛参与做新时代合格党员大讲堂、喜迎二十大演讲比赛、书画展等系列活动，进一步增强广大党员责任感、使命感，更好的服务人民群众。二、紧紧抓住党员教育管理这个基本点。围绕“党性教育、党性体检、志愿服务、议事活动、党内建设”等主题，开展丰富多彩的党日活动。深入开展党员“三亮”活动，即：亮身份、亮职责、亮承诺。采取集中学习、个人自学、座谈讨论等多种形式，加强理论宣讲和理想…	Shaanxi
1226	2020-12-17	关于东营二村49楼52楼车棚问题	Anhui
1227	2020-12-17	领导留言板>地方领导>湖北省>随州市>曾都区委书记 淅河镇老旧小区改造项目	Hubei
1228	2020-12-17	转发微博【原微博】#城市更新# 日前，由新华网主办的“2022城市复兴的力量系列主题研讨会”在京举办。住房和城乡建设部总经济师杨保军表示，传统商业街区的焕新，要坚持有效市场、有为政府相结合，推进多方参与的可持续的更新。 http://t.cn/A6ahV430 ​​	Beijing
1229	2020-12-17	转发微博【原微博】#城市更新# 由中国人民大学主办，中国城市规划学会规划实施学术委员会等协办的“可持续的城市更新”国际研讨会将于6月18日召开。欢迎通过“V站”（http://t.cn/A64ThoRl）观看直播！ http://t.cn/A6a70ybv ​​	Beijing
1230	2020-12-17	转发微博【原微博】中国城市规划设计研究院一年一度的学术交流会落下帷幕，本文为中规院总规划师张菁详细梳理的交流会总结。[赞啊] http://t.cn/A6aZX3vM ​​	Beijing
1231	2020-12-17	某县三季度经济社会形势分析汇报材料	Beijing
1232	2020-12-17	看看有没有你的家乡：河南拟发行348.2亿元地方债 用于城乡发展、棚改等（附各地项目表）	Beijing
1233	2020-12-17	转发微博【原微博】#规划年会##学术季# 本期为大家推送主题为“城市工程规划”的墙报，共8份。[赞啊] ​​	Beijing
1234	2020-12-17	【2022仲量联行南京场：聚焦创新风向标 引领南京城市高质量发展】来源： 凤凰网房产南京站2022年6月22日，南京——今日，2022年仲量联行中国城市发展峰会南京场顺利举行，来自政府、城市规划智库、投资机构、科技公司、知名企业等各界人士聚焦&#34;南京城市发展风向标&#34;，探讨引领南京城市高质量发展议题。南京场是2022年仲量联行中国城市发展峰会的第五站，与北京、广州、香港、重庆、成都、上海七城联动，共同为中国城市实现高质量、可持续发展建言献策，助力城市实现产业共荣、人文共融。仲量联行南京、杭州、武汉分公司总经理辛毅发言仲量联行南京、杭州、武汉分公司总经理辛毅表示：“经历疫情大考，大型城市功能格局随之发生变化，产业需加速转型升级。城市的活力与韧性，将成为未来资源选择和城市发展的重要标杆。南京的城市发展后劲也来源于创新性、国际化和宜居性三大维度。未来的经济环境会要求城市定位更加精细…	Beijing
1235	2020-12-17	我们采访了60位知名建筑师，对于“方案汇报人必须是男性”的看法 ​​	Guangdong
1236	2020-12-17	国务院督查激励支持城镇老旧小区改造典型经验 ▎赣州市: 把规划设计作为老旧小区改造“先手棋”	Beijing
1237	2020-12-17	发布了头条文章：《老旧小区改造力度大 广水市三里塘片区老居民迎来“新生活”》 http://t.cn/A6aLc9ex ​​	Hubei
1238	2020-12-17	长安三工厂片区城市更新项目签约开工，总投资约 208 亿元，这给当地经济发展带来哪些改变？	Beijing
1239	2020-12-17	深刻领会习近平总书记重要指示的丰富内涵和核心要义	Beijing
1240	2020-12-17	利好刷屏！巫家坝开建23条路，飞虎大道首期6个月内建成！	Beijing
1241	2020-12-17	拟拆除15公顷！清湖硅谷动力工业园…龙华三个工改工项目规划获批	Beijing
1242	2020-12-17	拟拆除15公顷！清湖硅谷动力工业园…龙华三个工改工项目规划获批	Beijing
1243	2020-12-17	发布了头条文章：《特发华基正式成为龙岗平湖旧墟镇片区重点城市更新项目主体参选人》 http://t.cn/A6aLtJgS ​​	Guangdong
1244	2020-12-17	特发华基正式成为龙岗平湖旧墟镇片区重点城市更新项目主体参选人	Beijing
1245	2020-12-17	发布了头条文章：《罗湖区发布清水河街道中溢地块城市更新单元规划》 http://t.cn/A6aLt5ak ​​	Guangdong
1246	2020-12-17	转发微博【原微博】国土空间规划体系下城市更新规划编制探讨 陈群弟 （广州市城市规划勘测设计研究院，广东 广州 510060） 本文引用信息 陈群弟，国土空间规划体系下城市更新规划编制探讨[J].中国国土资源经济,2022，35（5）:55-62. http://t.cn/A6aLL7Ju	Hebei
1247	2020-12-17	哎，又一位房地产行业的大佬跳楼自杀……有啥想不通的呢？有些人说这个年纪压力很大，上有2老、4老，下有1-2小，前有房贷后有车贷。但同龄人谁又不是这样呢？只能说，太可惜了！愿安详[蜡烛] ​​	Sichuan
1248	2020-12-17	鼎鸿更新项目日报【2022】6月22日：看点：【权利人核实】1项⭐ 龙岗布吉新城片区，共计339处权利人（第四批）【计划延期】43项⭐ 宝安占32个⭐ 坪山占11个...🔴 更多900+项目全流程信息均在#szding##深圳城市更新##旧房改造 ##楼市杂谈# 深圳 http://t.cn/A6aL5eNF ​​	Guangdong
1249	2020-12-17	点赞转发，让大家认识杭州萧山值得买房吗？【原微博】#萧山城投回应楼盘边建高压铁塔# 莫让“儿童友好型”成为口号！！ 1.我们是支持“上改下”工程的，但是我们无法理解的是一个即将成为“儿童友好型公园”的区域内建造四座高压铁塔，铁塔一来，不仅许多项目（例如羽毛球，放风筝等）无法展开，还存在一定的安全隐患，如此一来，如何“儿童友好型”？ 2.浙二萧山院区是2018年启动，历时多次流拍等坎坷终于动工，后因考古又延期，最新消息是力争2026年完工，那么为何八年时间内不进行一个电力输送的规划项目？后续四年加上改迁工程，时间远超出相关部门工作人回复的：临时三年，到时候拆除。时间势必远超预期。大多的“上改下”工程半年左右完工，为何我们却需要等三年又三年？ 3.一开始，我们对项目整体没有了解，但是从未有相关部门对我们出示过任何文件，是否也是一种懒政行为呢？2010年，杭州开始启动“上改下”弱电工程，201…	Zhejiang
1250	2020-12-17	领导留言板>地方领导>陕西省>西安市>西安市委书记方红卫 骆驼巷53号老楼是危楼吗	Shaanxi
1251	2020-12-17	深圳楼下低迷 白石洲回迁房还有投资价值吗？ http://t.cn/A6aLqeYF财富永远只掌握在少部分人手中，每个年代每个阶段都有人把握不同的机遇走向成功！说起深圳的房价，估计大伙都可以聊上一天后悔当初没有多买两套的悔恨话语，但智者永远是把握现在、放眼未来，走出最好的自己！城市更新是未来5-10年，深圳地产的方向标。	Guangdong
1252	2020-12-17	瀍河区老旧小区改造标准不一致	Henan
1253	2020-12-17	新宇三阳家属楼老旧小区改造出现的问题	Hebei
1254	2020-12-17	笑死，和领导的对话，也不知道到底谁是领导。 ​​	Fujian
1255	2020-12-17	大鹏新区葵涌办事处振达工业区城市更新单元计划有效期补充公告	Beijing
1256	2020-12-17	大鹏新区葵涌办事处松树-石场片区城市更新单元计划有效期补充公告	Beijing
1257	2020-12-17	保定市竞秀区东风中路铁塔胡同排水宿舍，随意乱停水	Hebei
1258	2020-12-17		Unknown
1259	2020-12-17	深圳楼市：投资的话，基金和房产怎么选？两种投资方式哪个好？	Beijing
1260	2020-12-17	关于老旧小区旧改之三问1.老旧小区改造补短板补什么？2.水电暖燃属于基础设施建设吗？3.国家旧改资金该怎么用怎么管？@紫光阁 @半月谈 @人民网 @新华网 @甘肃发布 @CCTV焦点访谈 @时事报告 #民生##甘肃##速读甘肃[超话]# ​​	Beijing
1261	2020-12-17	激荡甬江岸——宁波港口起源地的未来新生	Beijing
1262	2020-12-17	很纳闷，上午发了这张图以后，有陌生人评论我并非真实情况，诺大的互联网是怎么搜到这条的，又没带任何关键字，公关这么厉害吗 ​​	Beijing
1263	2020-12-17	大鹏新区大鹏办事处石桥头片区城市更新单元计划有效期补充公告	Beijing
1264	2020-12-17	中欧历史城区保护及焕新研讨会成功举办	Beijing
1265	2020-12-17	老旧小区改造一年了土路不给铺	Hebei
1266	2020-12-17	双流环保执法工作立足本手，再出妙手	Beijing
1267	2020-12-17	“两江四岸”又上新！花溪河湿地公园建成开放	Chongqing
1268	2020-12-17	约641户！淮南市八公山区2022年老旧小区改造项目招标公告	Beijing
1269	2020-12-17	约641户！淮南市八公山区2022年老旧小区改造项目招标公告	Beijing
1270	2020-12-17	生态环境等7部门联合印发《减污降碳协同增效实施方案》	Beijing
1271	2020-12-17	生态环境等7部门联合印发《减污降碳协同增效实施方案》	Beijing
1272	2020-12-17	广州翔龙集团有限公司	Beijing
1273	2020-12-17	金华市人大代表永康中心组 视察塔海片区城市更新工作 http://t.cn/A6aLGwSK ​​	Zhejiang
1274	2020-12-17	[江源吧]回不去家了。2022年6月22日	Beijing
1275	2020-12-17	领导留言板>地方领导>内蒙古自治区>呼和浩特市>赛罕区委书记 关于新桥靠巷工商局宿舍供水困难等问题的求助	Inner Mongolia
1276	2020-12-17	转发微博【原微博】#浦城·守护汛期安全#【南浦街道：“汛”速出击，我们一直都在】6月19日21时至20日21时，浦城县出现持续强降雨，24小时城区降雨量累计达到153.4毫米。20日上午，南浦街道上坑沿、文化弄、马车街、正大路、紫兴新城小区等多处发生内涝，南浦街道迅速集结街道民兵应急救援队、南浦派出所、蓝天救援队、南浦街道老旧小区改造工程队（福建磊鑫（集团）有限公司、华辉建工集团有限公司、华荣建设集团有限公司），同时对接联系县武装部、消防大队等280余人前往现场救援。 街道挂点县领导、县委常委、政法委书记杨文龙下沉街道指导持续性强降雨防御工作，并到内涝、低洼地段现场指挥劝导人员转移工作。南浦街道党工委书记季勇一线指挥救援，南浦街道防汛抗旱总指挥、办事处主任吴存兴坐阵实时调度，按照“应转尽转”的原则，全力入户动员转移群众，坚决做到“一个不落”，以实际行动让群众暖心安心。同时，加强地灾点、老…	Fujian
1277	2020-12-17	[深圳回迁房吧]深圳宝安中心福晟翻身旧改	Beijing
1278	2020-12-17	[百度贴吧]县住建局2022采购意向：城市体检工作、促进城市更新！【香河新闻吧】	Beijing
1279	2020-12-17	房地产进入“黑铁时代”，他凭什么成为最红楼盘？	Beijing
1280	2020-12-17	房地产进入“黑铁时代”，他凭什么成为最红楼盘？	Beijing
1281	2020-12-17	吃的主水管按在了污水井里面，居民吃水成了问题	Hebei
1282	2020-12-17	老旧小区改造问题	Unknown
1283	2020-12-17	转发微博【原微博】【截至2021年底，镇江市区共有停车泊位35.85万个】小小停车位，体现大民生。如今在镇江，只要打开手机，登录智慧停车APP，就可以实时查询附近的空闲停车位，再通过一键导航轻松抵达停车位。从“一位难求”到“随到随有”，从传统收费模式到智慧停车“无人值守、自助付费”，市城管局停车处积极借鉴周边城市经验，引进先进停车系统，整合城市停车资源，实行智慧停车与收费调控，盘活了路面交通，有效解决市民停车难的烦恼。 近日，记者从市公共停车管理处了解到，截至2021年底，市区（京口区、润州区、丹徒区、镇江新区、高新区）停车泊位主要有停车场和道路临停泊位两类，共有停车泊位35.85万个。停车泊位与市区小型机动车保有量之比达到1.4：1以上，一键实现“停车自由”，在镇江已成为现实。	Jiangsu
1284	2020-12-17	#台州市-椒江区# 已经有人在催我了，是时候准备行动了，公开了，副主任再不撤，压力太大，我这边不提供合影，组织也没办法撤徐浩洲，徐浩洲已经36岁了，大家压力都很大。 ​​	Jiangsu
1285	2020-12-17	光明马田街道田园路项目启动清拆，土整面积逾17万平	Beijing
1286	2020-12-17	领导留言板>地方领导>山东省>德州市>德州市委书记田卫东 物业公司侵吞小区改造拆迁款项	Shandong
1287	2020-12-17	领导留言板>地方领导>辽宁省>大连市>金普新区党工委书记 咨询老旧小区改造是否更换住户家的窗户	Liaoning
1288	2020-12-17	恒大发布重磅公告	Beijing
1289	2020-12-18	最新规划公示！光明又一综合新城区即将崛起！	Beijing
1290	2020-12-18	最新规划公示！光明又一综合新城区即将崛起！	Beijing
1291	2020-12-18	【标】开封市城北国家粮库城市更新项目招标公告	Beijing
1292	2020-12-18	南昌青云谱区“三变”模式助力老旧小区改造 http://t.cn/A6aLUpDF ​​	Jiangxi
1293	2020-12-18	希望一切能有一个好的结果。【原微博】#五华时讯# 【区政府主要领导调研部分建设项目推进情况】为加快推进五华区烂尾楼清理整治工作，确保圆满完成各项目标任务，6月20日，区委副书记、区长李亮率队调研部分建设项目推进工作情况。区政府办、区自然资源局、区住建局、区城市更新改造局相关负责人参加调研。http://t.cn/A6a2Uas5 ​​	Yunnan
1294	2020-12-18	达达通	Fujian
1295	2020-12-18	里水还提出2022年将深化推进17个新举措，包括大力推进科技创新，推动产业集聚发展等。按照计划，里水将加快整理企业名录，关注、服务好企业的发展，并对照形成里水的扶持政策，支持企业在研发上加大投入。接下来，里水还将大力推进科技创新，力争新增高新技术企业30家，并通过深化企业“上云上平台”，加快建设数字化智能化工厂和车间，推动新一代信息技术与制造业融合发展。产业的发展离不开城市环境的优化升级。针对里水希望引进的相关产业、人才，接下来将加快推动里湖新城、广佛青创城建设，并通过一批交通专项规划，强化对外、对内交通联络，缓解里广路、新兴路等交通拥堵现状。不仅如此，2022年，里水将推动完成老旧小区改造项目7个，完成9个农贸市场的升级改造工作，并提速建设贤鲁岛、西南涌以及水口水道等24.8公里碧道，为区域发展，人才引进提供更优良的发展环境。为加速推进系列重点工作，邓秀娟还在会上将56个重点任务进行分…	Guangdong
1296	2020-12-18	福田莲花北写字楼出售{深业上城}三大公园环绕	Beijing
1297	2020-12-18	福田莲花北写字楼出售{深业上城}三大公园环绕	Beijing
1298	2020-12-18	办实事暖民心 老旧小区居民“两面锦旗”致谢通山县住建局	Beijing
1299	2020-12-18	办实事暖民心 老旧小区居民“两面锦旗”致谢通山县住建局	Beijing
1300	2020-12-18	刘洪建率队调研滇池面源污染治理工作	Beijing
1301	2020-12-18	刘洪建率队调研滇池面源污染治理工作	Beijing
1302	2020-12-18	老旧小区改造	Unknown
1303	2020-12-18	昆明巫家坝片区道路设施建设啥进展？官方回复……	Beijing
1304	2020-12-18	海报 | 河北省委书记倪岳峰：衡水要“闯出一条新路”	Beijing
1305	2020-12-18	房地产行业中期策略之七问地产：风雪渐停盼复苏，格局分化向未来	Beijing
1306	2020-12-18	安徽 5 月份消费大幅度下滑的势头得到扭转，对当地经济恢复能起到哪些作用？	Beijing
1307	2020-12-18	勤诚达 深圳经济特区发展的见证者与建设者	Beijing
1308	2020-12-18	龙岗坂田光雅园绿城开发一站五和枢纽！🔥公示了，拆迁进度加快了[鼓掌][鼓掌][鼓掌]光雅园 四层小楼，只卖一层，整层108平出售，带租约9000元！小产权价格买拆迁房，即买即确权！欢迎询价158///2046///0774嵇经理#白石洲旧改# #光明大街旧改# #龙岗南约片区重点更新# #龙岗低山村旧改项目# ​​	Beijing
1309	2020-12-18	赣县区井前家园新百大小区老旧小区改造电梯不能正常使用	Jiangxi
1310	2020-12-18	领导留言板>地方领导>辽宁省>大连市>金普新区党工委书记 老旧小区改造中的电力问题	Liaoning
1311	2020-12-18	领导留言板>地方领导>辽宁省>辽阳市>白塔区委书记 关于小南委居民违规圈地侵占绿地问题	Liaoning
1312	2020-12-18	【关于】开封市城北国家粮库城市更新项目招标公告	Beijing
1313	2020-12-18	勤诚达城市更新，与城市共生长，打造城市美好生活	Beijing
1314	2020-12-18	全过程造价中工程变更必须牢记的规则-直接影响工程成本	Beijing
1315	2020-12-18	坐标昆明，自家车位，手续齐全。申请安装前线咨询了物业，管家说只要供电局来勘察后可以安装他们没有意见。沟通过程如图。 然后我就开始放心的走正常流程，先跟供电局申请，按照约定时间供电局的人过来现场勘察，但是告诉我物业需要有人在场，我联系物业让他们派人过来。等了半小时他们姗姗来迟。 供电局工作人员说我们小区之前都是从车位就近的楼栋配电室或者楼栋电井接线路安装电表。其他小区也是这么安装的。但是我们小区物业从今年6月开始，不允许这种接电方式了，要求供电局到9栋下面的地块配电室统一规划一个集中电表箱，然后我们其他栋的业主去那里接线。 不允许从每栋楼的配电室或者电井接，理由是说电容负荷不够，当然如果真的是这个原因，他们能出具书面、图纸说明的话我也可以接受，但是他们一直不给出实际的配电室电容，只是口头说没有预留，不允许接。我也咨询了已经安装了充电桩的其他楼栋业主，他们反馈也没跳闸过。 如果按照物业要求的…	Unknown
1316	2020-12-18	城市更新为什要批复和公示？	Beijing
1317	2020-12-18	四川省 » 眉山 » 市委书记胡元坤 » 眉山老旧小区改造不按设立图纸施工	Sichuan
1318	2020-12-18	晟景文旅：特色文化小镇规划设计的重点是什么？主要体现在四个方面！	Beijing
1319	2020-12-18	从小处入手 公安县市政老旧小区改造凸显公序良俗“人情味” http://t.cn/A6aLLT9W ​​	Hubei
1320	2020-12-18	康达商城宿舍老旧小区改造时间	Unknown
1321	2020-12-18	老旧小区改造 http://t.cn/A6aLLjuI ​​	Beijing
1322	2020-12-18	各区(功能区)>留言板 老旧小区改造	Hubei
1323	2020-12-18	转发微博【原微博】【划定三类更新片区！沈阳最新城市更新规划来了！】#振兴新突破 我要当先锋# http://t.cn/A6avsYCC ​​	Liaoning
1324	2020-12-18	转战蓉城！2022金手指奖西南赛区完美落幕！	Beijing
1325	2020-12-18	百姓认可！西奥MOD怡佳4.0现场集成式加装电梯蓉城首秀！	Beijing
1326	2020-12-18	宿松县园林路环境整治工程施工6月21日挂网招标，7月12日开标。	Anhui
1327	2020-12-18	国土空间规划体系下城市更新规划编制探讨	Beijing
1328	2020-12-18	小镇更新，“产业森林”萌芽生长 德阳启动清洁能源装备特色小镇创建	Beijing
1329	2020-12-18	下雨了却回不了家，老旧小区改造啥时候才能完 ​​	Shanxi
1330	2020-12-18	[苏安新村吧]苏安新村三年改造	Beijing
1331	2020-12-18	博山区赴青岛参加第三届跨国公司领导人青岛峰会淄博城市推介活动	Beijing
1332	2020-12-18	发布了头条文章：《从小处入手 公安县市政老旧小区改造凸显公序良俗“人情味”》 http://t.cn/A6aL2OiR ​​	Hubei
1333	2020-12-18	从小处入手 公安县市政老旧小区改造凸显公序良俗“人情味”	Beijing
1334	2020-12-18	白石洲城市更新旧改，回迁户明年可选房	Beijing
1335	2020-12-18	转发微博【原微博】【直播|探访石家庄高铁商务区，展望城市新面貌】去年以来，石家庄高铁商务区备受广大网友关注，目前进展情况怎样，未来“城市客厅”长啥样？6月22日15:00，第11期《城市“冀”忆》直播节目走进正在建设中的石家庄市城市更新项目高铁商务区，河北新闻网主播与广大网友一起做客石家庄的未来“城市客厅”。 http://t.cn/A6aLwBI5	Hebei
1336	2020-12-18	注意，大资金正爆买深圳，未来十年这里依然是“顶流”！	Beijing
1337	2020-12-18	深圳龙岗天安云谷城市更新，80平起，不限售不限购！	Beijing
1338	2020-12-18	二运家属院改造什么时候落实？	Henan
1339	2020-12-18	阳逻｛城建水岸｝一线湖景 稀缺资源 畅享生活品质	Beijing
1340	2020-12-18	济南明府城城市更新项目济南明府城冻结拆迁范围内群 ​​	Shandong
1341	2020-12-18	校党委理论学习中心组专题学习	Beijing
1342	2020-12-18	朗慧喜签盐南环保驾驶仓空气质量预报预警机理模型开发项目	Beijing
1343	2020-12-18	转发微博【原微博】【三个维度看成都城市有机更新：留住城市记忆 让生活更美好】基于对当前中国城市发展的趋势判断，成都通过梳理街巷脉络，配合建筑风貌重构城市形态，让成都这座公园城市变得更为灵动、鲜活。在城市更新的时代浪潮中，以空间改造、产业更新、文化传承等方式，重新赋能传统街巷生机，让城市文脉延续、新肌理再造。#成都# 详见：http://t.cn/A6XFI4fo	Sichuan
1344	2020-12-18	领导留言板>地方领导>山东省>山东省省长周乃翔 威海几千居民翘首以盼的民生工程	Shandong
1345	2020-12-18	转发微博【原微博】【消防审验 | 南充：破立结合探索消防试点 创新赋能助力城市更新】目前，南充城镇化进程进入后半场，从“拆改留”到“留改拆”，减少大拆大建，对城市原有建筑进行改造，实现城市更新的重大转变。http://t.cn/A6awo7QW ​​	Sichuan
1346	2020-12-18	转发微博【原微博】【广元市工程建设项目审批制度改革暨老旧小区改造、既有住宅增设电梯工作会要求 攻坚克难推动三项工作取得实效】6月17日，广元市工程建设项目审批制度改革暨老旧小区改造、既有住宅增设电梯工作会召开。会上，广元市住房城乡建设局通报全市工程建设项目审批制度改革、老旧小区改造（老旧管网改造）、既有住宅增设电梯工作情况。剑阁县政府、利州区政府、市政务中心相关负责人作工作汇报发言。（广元住建）http://t.cn/A6aw9bYo	Sichuan
1347	2020-12-18	转发微博【原微博】【机会清单来了！不用坐等，城市建设邀您即刻参与】好消息，参与城市建设的机会来了！近日，绵阳市住建委发布首批工程建设项目机会清单。第一批公布的绵阳市工程建设项目机会清单，共27个工程建设项目（涪城区14个、游仙区8个、经开区4个、安州区1个），总投资约53.67亿元，其中：市政基础设施工程项目18个；背街小巷提升、危旧棚户区和老旧小区改造工程项目8个；房屋建筑工程项目1个。http://t.cn/A6aw9onV	Sichuan
1348	2020-12-18	领导留言板>地方领导>辽宁省>沈阳市>沈阳市市长吕志成 皇姑兴远东南地块居民恳请市政府完成征收	Liaoning
1349	2020-12-18	探访石家庄高铁商务区，展望城市新面貌	Hebei
1350	2020-12-18	老旧小区改造是否要充分尊重居民意见@人民日报 http://t.cn/A6aLwYEq ​​	Jiangxi
1351	2020-12-18	[湖南科技大学吧]会议提出：	Beijing
1352	2020-12-18	盈科荣誉 | 盈科济南律师受聘为济南铁路运输法院行政争议审前和解中	Beijing
1353	2020-12-18	下基层察民情听心音 黄石港区建设局倾心为老旧小区群众排忧解难	Beijing
1354	2020-12-18	地铁14号线项目工程通过验收！下一步：试运行	Beijing
1355	2020-12-18	辽宁省职业教育连续两年获得国务院督查激励	Beijing
1356	2020-12-18	甘州：精心打造城市公园 持续升级百姓绿色福利	Beijing
1357	2020-12-18	湛江公积金政策最新答疑来了！你关心的问题在这里→	Beijing
1358	2020-12-18	深圳龙华公寓-【合正观澜汇云轩】建面约36—48㎡真公寓，4号线的北延	Beijing
1359	2020-12-18	http://t.cn/RUsZfER 太湖新城集团与三家单位签署战略合作协议 助力产业拓展城市更新，点击链接查看更多->http://t.cn/A6aL7NET ​​	Beijing
1360	2020-12-18	#江苏身边事##城市更新#《这份改造清单事关适老社区、儿童友好型社区等理念》江苏省住房和城乡建设厅相关负责人介绍，《城镇老旧小区改造适宜推广应用技术手册（试行）》编制组通过资料收集、实地调研、问卷调查、专家咨询等多种形式开展老旧小区改造技术研究，形成了安全耐久、健康舒适、生活便利、环境宜居、资源节约、运维管理六个方面的改造技术清单，适用于江苏省2000年底前建成的城市或县城（城关镇）失养失修失管、市政配套设施不完善、社区服务设施不健全、居民改造意愿强烈的住宅小区（含单栋住宅楼）改造。http://t.cn/A6aAECX6	Shanxi
1361	2020-12-18	[百度贴吧]深圳罗湖清水河城市更新深圳商住用地深圳商住【黑白两盗吧】	Beijing
1362	2020-12-18	[黑白两盗吧]深圳坪山旧改深圳罗湖清水河城市更新深圳商住用地广州帽峰山和龙	Beijing
1363	2020-12-18	讯】达川区2022年老旧小区改造（南兴苑、光荣院8号楼）项目	Beijing
1364	2020-12-18	子洲县粮食局老旧小区改造问题	Shaanxi
1365	2020-12-19	子洲县粮食局老旧小区改造问题	Shaanxi
1366	2020-12-19	成都表示对引进人才、二孩及以上家庭等购买商品住房给予适当支持，后续会有哪些配套政策相继实施？	Beijing
1367	2020-12-19	领导留言板>地方领导>陕西省>延安市>延安市市长严汉平 尹家沟家属楼老旧小区改造问题	Shaanxi
1368	2020-12-19	上海全面释放南北地区转型动能 到二〇二五年基本成为现代化转型样本	Shanghai
1369	2020-12-19	城市群行业研究报告（合集）	Beijing
1370	2020-12-19	转发微博【原微博】#上海置换纯电动汽车消费者将获一万元补贴#【上海发布重振经济50条措施】#上海将优化人才直接落户等条件吸引人才#为统筹好常态化疫情防控与经济社会发展，上海市政府29日发布《上海市加快经济恢复和重振行动方案》，包括8个方面、50条政策措施。根据行动方案，上海将于6月1日起取消企业复工复产审批制度，同时出台系列政策稳外资、促消费、扩投资。 在29日举行的新闻发布会上，上海市常务副市长吴清介绍，针对复工复产卡点堵点，上海将动态修订复工复产复市疫情防控指引，取消企业复工复产复市不合理限制（6月1日起取消企业复工复产审批制度）。同时，出台扩大企业防疫和消杀补贴范围、建立长三角产业链供应链互保机制、畅通国内国际物流运输通道等政策措施，支持各行业领域复工复产复市，稳步提高企业达产率。 市场主体是经济发展的基础。给市场主体减负，除减免房租外，上海将对符合条件的企业减免房产税和城镇土地使…	Shandong
1371	2020-12-19	转发微博【原微博】广东无领导同学一看就懂！[举杠铃] 考试延期的2个月，纵横组织了18场线上无领导模拟，我录了30条补充讲解内容（害 也是删了录、录了删，从120条里面择优选了30个） [揣手]你看到的不费吹灰之力，不过是有人在背后加倍努力。 [奋斗]广州地面4班，6.24晚报道，还是5天5晚，具体情况可以找迪迪老师问（见评论区），她就是上课老师，聊一聊肯定有收获。[憧憬] #广东省考[超话]# #广东省考面试#	Guangdong
1372	2020-12-19	领导留言板>地方领导>山西省>太原市>迎泽区委书记 康达商城宿舍老旧小区改造时间	Shanxi
1373	2020-12-19	华高莱士策划营销，李总很有情怀，送书的思路真不错 ​​	Shanghai
1374	2020-12-19	转发微博【原微博】【#长安三工厂片区启动城市更新#】今（21）日，长安三工厂片区城市更新项目签约暨开工仪式举行，投资约208亿元。 http://t.cn/A6a22nbI ​​	Chongqing
1375	2020-12-19	四川省 » 成都 » 锦江区 » 锦江区老旧小区加装电梯补贴款	Sichuan
1376	2020-12-19	//@成都房段子:#夜聊# 中心城区给产，城市新区给地，重点很多，看图2、4、5...【原微博】6月16日印发的《成都市优化空间结构促进城市绿色低碳发展行动方案》和《成都市优化空间结构促进城市绿色低碳发展政策措施》，重点划给大家啦～简单说就是中心城区给产，城市新区给地（具体细则可以查看原文）。 ​​	Sichuan
1377	2020-12-19	抚顺市顺城区长春四路，顺新社区，河东教师公寓全体居民预祝抚顺市创建全国文明城市成功！#创建全国文明城市 #抚顺市 #老旧小区改造 @网信抚顺 ​​​@辽沈晚报 @抚顺发布 @抚顺传媒网 ​​​	Liaoning
1378	2020-12-19	(网站可以看讯息目录，想看内容可以复制粘贴百度搜索)全国招标采购公告-建设招标网http://t.cn/A6a2sAOK 鄂州 ​​	Hubei
1379	2020-12-19	商丘市民权县老旧小区改造项目“未中标先施工” 业主单位堪称“神算子”	Beijing
1380	2020-12-19	转发微博【原微博】#惠州身边事# 【好消息！我市住宅加装电梯可补助5万元！】城镇老旧小区改造是满足人民群众美好生活需要的重大民生工程，是实施城市更新行动、促进城市高质量发展的有效举措。随着人民群众生活水平不断提高，老旧住宅加装电梯的需求也在日益增强。近日又传来好消息！未来5年，我市住宅加装电梯仍可申请5万元补助。 日前，市自然资源局对有效期届满的《惠州市区既有住宅加建电梯财政补助实施办法》（下称《实施办法》）进行修订完善，对补助政策进行延续，同时进一步规范补助资金管理。新《实施办法》将在今年7月1日开始施行，有效期5年。 3年受理1300余宗加建申请 160余宗补贴申请 近年来，“加装电梯”连续多年写进政府工作报告。各地相继出台政策，把电梯加装纳入新一轮城市建设行动计划，并加大政府财政补贴。在此背景下，我市也发布实施了《惠州市区既有住宅加建电梯管理办法》及《惠州市区既有住宅加建电梯财政补…	Guangdong
1381	2020-12-19	嘉鱼网-下基层察民情解民忧暖民心】县融媒体中心：深入社区察民情 真心实意解民忧 http://t.cn/A6a2FTFg ​​	Hubei
1382	2020-12-19	【硅宝科技投资者关系活动记录表2022-007】一、请问公司产品是否被比亚迪采用？回复：公司为新能源动力电池组装用胶提供整体解决方案，已经开发出系列高性能新能源动力电池用有机硅密封材料，为动力电池提供防水密封、结构粘接、线束粘接、导热填充等。公司动力电池用胶配套方案助力提高动力电池系统安全性，在粘接、导热、安全和耐久性能上表现优异，保障动力电池的安全稳定运行、延长使用寿命，为新能源汽车安全保驾护航。公司是比亚迪动力电池用胶、汽车电子用胶的优质供应商。二、公司建筑胶为什么能在房地产调控下实现快速增长？回复：公司建筑密封胶产品广泛应用于建筑幕墙、中空玻璃、节能门窗、装配式建筑、装饰装修等。2021年公司建筑用胶市场占有率明显提升，实现营业收入17.71亿元，同比增长63%，今年一季度营业收入也实现了高速增长，进一步夯实行业龙头地位。主要受益于近年随着原材料持续高位，加之客户对建筑材料的品牌、…	Beijing
1383	2020-12-19	长安这个位置放出不好的消息是什么意思，竟然不放利好，今天整车板块十几个板，长安还亏了点，结合这几条消息，我是不是可以理解为，在洗盘，想吓走人，我又想卖了，这种位置真的难受，也许我应该卸载炒股软件，就不会受影响了，反正后天是股权登记日，我的超过一个月，税少一点，真的不知道该怎么操作，一个口口声声说看长线的人，到了高位就变成短线选手了，可悲吗，被股市牵着鼻子走，而不是利用他，沉淀沉淀吧。	Shanghai
1384	2020-12-19	领导留言板>地方领导>广东省>深圳市>罗湖区委书记 罗湖莲塘鹏基公寓	Guangdong
1385	2020-12-19	深圳市龙岗区未来发展会怎么样？相比南山福田等区呢？有哪些需要改进的地方？	Unknown
1386	2020-12-19	福晟集团坚持房住不炒，为房地产市场开启多元新时代	Beijing
1387	2020-12-19	银川市2022年老旧小区改造计划公布！改造内容有哪些？	Unknown
1388	2020-12-19	领导留言板>地方领导>甘肃省>武威市>武威市委书记柳鹏 烦请书记过问下	Gansu
1389	2020-12-19	路南路北丰南城市更新都开始了。丰润还远吗。马上第三季度就看城市更新能安排上吗。不能就吹了	Unknown
1390	2020-12-19	2023-2028年中国产业地产市场深度调研及投资战略研究报告	Beijing
1391	2020-12-19	//@网信站前:#文明营口从河而来# #保护绿水青山辽宁在行动#【原微博】#文明营口从河而来# 营口市在文明城市创建中，实施老旧城区、老旧小区改造，包括五大门小区在内的多个小区翻修一新。#喜迎二十大 辽宁在行动# 在推动这项工作的过程中，营口市坚持高位推动、上下联动、专班运作，加快补齐城市功能、公共服务、文化文明、生态环境短板，以“绣花”功夫实施城市更新，城市基础设施、城乡环境面貌、社会公共秩序、市民文明素质都发生显著变化。各县（市）区也结合各自发展实际，推出精准创建的实招硬招。 http://t.cn/A6aAecP3	Liaoning
1392	2020-12-19	#武汉[超话]# 6月9日，省政府港澳办主任章笑梅在汉会见太古集团董事刁志辉一行。章笑梅感谢太古集团长期坚持投资湖北，共享开放发展成果。她指出，湖北区位交通优势明显，营商环境良好，科教实力雄厚，人才资源丰富，工业基础扎实，先进制造业发展迅速。当前，湖北正锚定“建成支点、走在前列、谱写新篇”目标定位，着力打造国内大循环重要节点和国内国际双循环战略连接，经济发展势头好、潜力大，投资湖北恰逢其时。期待太古集团与湖北一起分享“一带一路”建设、长江经济带发展、中部地区崛起等重大发展机遇，深化航空、饮料等现有产业布局，大力拓展新的合作领域，发挥太古在城市更新发展、打造可持续活力社区领域的丰富经验，利用集团一流的国际时尚引导力、创新力及零碳建筑理念，在汉打造新时尚地标“武汉太古里”，助力武汉城市文化再塑升级，建设国际消费中心城市，提升湖北城市国际化水平。刁志辉回顾了太古集团在湖北成长历程，介绍了旗下国…	Overseas
1393	2020-12-19	转发微博【原微博】国内通过金融管制加货币宽松， 对抗美联储快速加息， 说明我们央行水平还是很高的， 也比较务实。 但现在货币宽松没有落脚点，信用扩张起不来， 房住不炒是对的，必须要坚持， 上次货币化棚改去了库存，救了银行，也缓解了地方政府债务， 但现在房地产库存又上来了，地方政府债务压力依然严重，房价却翻倍了， 这次如何破局？ 让我们拭目以待吧！ 货币宽松，加上城市更新（日本80年代也玩过），再加大保障性住房建设， 或许是这次的落脚点了！	Jiangsu
1394	2020-12-19	特钢厂城市更新项目何时开工	Chongqing
1395	2020-12-19	（城市更新走上了快车道，走上了地方法规的舞台）早上看到一条消息，上海，深圳，北京等地已经陆续出台了，相关地方性关于城市更新的征求意见，据说南京也在开展相应的工作。而且在这方面，对于吸引民间资金参与以及其他具体的操作方式等等都有明确的意见！ ​​	Hubei
1396	2020-12-19	陕西宝鸡：支持非户籍人员购房需求	Unknown
1397	2020-12-19	领导留言板>地方领导>河南省>河南省委书记楼阳生 拆迁不合理	Henan
1398	2020-12-19	莆田市仙游县老旧小区改造工程项目主要改造内容为老旧小区内雨污分流改造、路面修复、管线整治、建筑雨水立管改造、停车位、小区景观及其他配套设施建设等，以不断提高生态环境治理成效、改善居民居住环境，提升居民生活品质，切实增强群众获得感和幸福感。该县高度重视老旧小区改造工作，从2019年起持续实施改造老旧小区，每年通过征求意见制定计划开展老旧小区改造，确定改造范围及改造内容，计划在2022年底分期分批完善年度改造老旧小区的基础设施。加油！	Fujian
1399	2020-12-19	哦豁[傻眼]【原微博】【关于金鱼路中意友好医院路口至育才路口段道路封闭施工期间实施交通管制的通告】 为加快电筒厂老旧小区改造项目（二期）道路工程建设，经相关部门研究，报区政府同意，拟对金鱼路路口至筱溪路交叉路口段道路进行封闭施工。为最大限度的保障施工期间道路交通安全畅通，减少施工作业对道路交通和市民出行带来的影响，确保道路施工正常进行，将调整施工区域及周边道路交通组织方式。现将相关交通管制事项通告如下： 一、封闭施工区域和方式 （一）封闭区域：金鱼路（中意友好医院路口至育才路口） （二）施工方式：道路全封闭施工，分四阶段实施。 1、6月18日至7月20日，封闭聚家超市至中意友好医院交叉路口段。 2、7月21日至8月20日，封闭聚家超市至幼儿园段。 3、8月21日至9月20日，封闭幼儿园至金鱼路入口段。 4、9月21日—11月10日，封闭全路段（路面黑化工程）。 二、交通管制时间 2022…	Sichuan
1400	2020-12-19	中轴线上的北京城，去不够，说不完[心]#北京中轴线申遗# ​​	Tianjin
1401	2020-12-19	转发微博【原微博】【落实周交办】老旧小区改造 提升居民幸福感 http://t.cn/A6X3QwAg ​​	Henan
1402	2020-12-19	领导留言板>地方领导>河北省>唐山市>唐山市委书记武卫东 我家的房子何时修？	Hebei
1403	2020-12-19	96年造，11年认定危房，建了15年就成危房，也是离谱【原微博】【#宁波这个小区一半的楼幢被鉴定为危房# ，最终解决方案是……】这个小区位于江北庄桥，叫四斢新村。 四斢新村交付于1996年，共有房屋20幢，其中有10幢房屋因年久失修，于2011年被鉴定为危房。 四斢新村的老住户陈阿姨说起老房子的过往，打开了话匣子：（宁波晚报生活号） http://t.cn/Evk4evd ​​	Zhejiang
1404	2020-12-19	关于成纪新城峡口吴庄拆迁安置问题	Unknown
1405	2020-12-19	转发微博【原微博】#中国中小企业吉林网# #服务吉林# 通化市住建局优化营商环境提升服务效能 通化市住建局以“服务企业月”活动为抓手，坚持综合施策，优化审批流程，压缩审批时限，不断改革创新，打好优化营商环境“组合拳”，着力激发市场主体活力。目前，通化市住建局将全系统25项行政许可事项全部确定为“最多跑一次”事项，纳入市政务大厅集中管理。 网上审批，跑出效率“加速度”。依托吉林省住建厅平台和省工程审批系统，开展全流程线上审批服务，目前工程项目涉及通化市住建局的审批事项已全部实现网办，在线审批率达100%。疫情防控期间，制定出台工程建设项目“不见面”在线审批工作流程，主动公开服务咨询电话，实现全过程“不见面”审批，保障审批工作不间断。全面启用施工许可证、竣工验收备案表电子证照和消防验收、备案电子文书，实现企业“最多跑一次”，甚至是“零跑动”。 精简流程，按下审批“快捷键”。针对社会投资低风险…	Jilin
1406	2020-12-19	【#北京经开区今起连续三天核酸筛查#】6月22日、23日、24日，北京经开区开展区域核酸检测。请广大市民合理安排时间，就近参与核酸检测。#北京昨日增4例本土确诊#🙏🙏[作揖]@心来观海007 @无锡空港001 @一个在外经商的中国女人 @卖竹荪的老万 @树夫v【原微博】史上级别最高的住房展，南宁市人民政府主办，南宁市住建局和自然资源局承办。市长亲自上台介绍南宁未来发展规划，足见政府对房地产业平稳健康发展的信心，以及南宁城市更新的决心。2022年南宁市力争完成30个城市更新项目土地熟化人征集工作，目前已完成6个。在市领导见证下签署望州路北三里原兴宁区纸合厂片区旧改项目投资合作协议！[鲜花][鲜花][good]@一个在外经商的中国女人 @心来观海007 @乐知新学道农光学 @无锡空港001 @--阿西佳纳V @唐巴马 @宜山夷工 @树夫v @韦业烈	Guangxi
1407	2020-12-19	城市更新加快，记忆中的花卉市场也几经搬迁，如今买鲜花，该去哪里好？在济南，藏着一处云南鲜花集散地——新天地鲜花港。新天地鲜花港总经理任延增告诉经济导报记者：“这是云南鲜切花走进山东的第一站。旺季时每天的收发货在30万枝，其中不乏高端进口花卉。并且价格与昆明鲜切花同步。”-云南鲜花进山东首站，济南新天地鲜花港“出圈”-http://t.cn/A6a2gATt	Yunnan
1408	2020-12-19	西城白纸坊还有1954年建的筒子楼，属爷爷级啦！对面1984建的孙子级楼都拆了。为什么？利益？这时候不提安全啦[泪]【原微博】北京市老旧小区改造工程施工现场安全生产标准化管理图集（2022版）#北京[超话]##今年北京老旧小区改造方案确定##北京老旧小区改造# http://t.cn/A6XFJWZ6 ​​	Beijing
1409	2020-12-19	光明住宅核心区，光明集团办公大楼片区城市更新单元，地铁6号线光明大街站单价3.X万	Beijing
1410	2020-12-19	75万元/平！房价天花板被捅破了！	Beijing
1411	2020-12-19	龙华这些“工改工”项目加速“变身”～	Beijing
1412	2020-12-19	曲靖市麒麟区城乡建设投资（集团）有限公司民族团结进步创建一瞥	Beijing
1413	2020-12-19	75万元/平！房价天花板被捅破了！	Beijing
1414	2020-12-19	西城白纸坊还有1954年连的临街“筒子楼”，没人来改造。是不是没有利益？开发商不干？【原微博】【市住建委印发老旧小区改造施工规范，施工方案需主动向居民公示】市住建委近日印发《北京市老旧小区改造工程施工现场安全生产标准化管理图集（2022版）》，老旧小区改造施工将有详细规范。其中明确，施工单位应主动公示施工方案，告知居民施工组织计划安排、施工工艺做法、施工工序等。另外，老旧小区改造施工期间，应保障居民出行道路的平整、通畅和安全。《图集》自8月1日起实施。http://t.cn/A6azVwAL	Beijing
1415	2020-12-19	[允悲]【原微博】💰 ​​	Jiangsu
1416	2020-12-19	龙岗南约旧改 水二项目 央企强势开发——中海集团	Beijing
1417	2020-12-19	深圳——龙岗爱联新屯【好世界】旧改项目最新消息， 三年拿房！带上海外国语学校！签约拆除99%	Beijing
1418	2020-12-19	老旧小区改造	Unknown
1419	2020-12-19	白石洲旧改最新进展！第一批产品将入市，至于价格……	Beijing
1420	2020-12-19	改出高颜值 打造新生活——青云谱区“三变”模式助力老旧小区改造	Beijing
1421	2020-12-19	转发微博【原微博】#武汉老旧小区改造#【#区区小事 满满幸福#｜打破管理僵局要向前一步，这个老旧小区物业和居民处成“一家人”】在我身后的这个小区，物业工作人员都是小区的居民，上班时他们提供24小时全天候的服务：下班后他们是小区业主，积极了解居民的想法和需求。在他们的努力下，道路渍水、衣物晾晒、停车难等一系列问题都得到了解决，收获了居民满满的好评。6月22日，长江日报大武汉客户端、武汉城市留言板“区区小事 满满幸福”系列活动第47场走进武昌区中南路街道长春社区水院小区，社区书记、物业负责人、小区居民在线与网友互动，分享老旧小区管理经验。（主播熊诗琪 摄像詹松 统筹李奥 导播寇鹏） http://t.cn/A6a2r9td	Hubei
1422	2020-12-19	#青岛城事# 李沧区黑龙江中路东侧，3000多平方米违法建筑被拆除，为唐山路打通工程的进一步推进腾出空间。李沧区将通过拆违治乱，继续助推青岛城市更新和城市建设三年行动。http://t.cn/A6a2dM1V ​​	Shandong
1423	2020-12-19	关于宣西小区66栋老旧小区改造问题。	Heilongjiang
1424	2020-12-19	超2000亿市值巨头出手！深圳又一新地标来了！	Beijing
1425	2020-12-19	#广东省考[超话]# 最新上岸村面试素材需要的滴滴 ​​	Zhejiang
1426	2020-12-19	“飞跃菜市场” ： 上海武夷320城市更新项目 / 同济原作	Beijing
1427	2020-12-19	老旧小区改造施工扬尘满天飞及货物堆放乱放	Unknown
1428	2020-12-19	期待！回民区今年要改造 51 个老旧小区！	Beijing
1429	2020-12-19	恭喜了！徐州这些小区，房价要涨！	Beijing
1430	2020-12-19	恭喜了！徐州这些小区，房价要涨！	Beijing
1431	2020-12-19	2022年6月18日江西省赣州市直事业单位面试题第一题老旧小区改造，要留住“乡愁”，对此谈谈你的看法。第二题你和同事一起负责一项工作，你自己工作忙，还需要带新人，同事说他自己想混吃不想积极作为，你会怎么做？第三题作为单位的工作人员，要发放社区防疫急救包，你会怎么安排？ ​​	Shandong
1432	2020-12-19	【事关银川所有人！《银川市中心城区控制性详细规划动态维护》新鲜出炉！】深受时代影响缘故，“城市更新”对我们来说并不陌生。无论是小区住宅景观的改造，公司对面商场的变革还是记忆里工业遗址的转型都在提醒我们时代在不断的前行，更新也一直都在我们身侧。在2021年政府颁布了深入推进以人为核心的新型城镇化战略，实施对城市更新行动，让城市更新项目俨然成为当下发展重中之重。当然，由于城市的规模面积不可小觑，那么城市更新也不能一蹴而成。为了更好的管理，便分为三大板块去实行，分别是商业更新、工业更新与住宅更新。那今天三斤一起带大家看看，银川这座城市对于这类更新都是如何去实现的~http://t.cn/A6a2rikH	Ningxia
1433	2020-12-19	转发微博【原微博】【重庆日报头版报道 | 14个设计产业项目落户沙坪坝区】6月21日，沙坪坝区举行2022年“潮涌嘉陵”招商季设计产业签约活动，14个与设计产业相关的项目正式签约落户，标志着该区打造“设计强区”迈出了重要一步。 此次签约项目涵盖了城市设计、工业设计、创意设计等领域，包括林同棪中国公司工程总承包及咨询服务运营中心项目、北京建院西南设计创新中心项目、上海城建院重庆运营中心项目、河南省交通规划设计研究院设计服务运营中心项目、武汉市政设计服务运营中心项目等。比如，林同棪项目落户沙坪坝区后，将在该区传统建筑行业、城市规划、市政设施等领域全面参与，也将在TOD、城市更新、生态治理、山地城市交通领域发挥自身技术和创新优势，为重庆城市建设贡献设计力量。 目前，沙坪坝区集聚了重大建筑规划设计研究总院、浪尖渝力、筑智建等一大批知名设计企业，重庆大学设计创意产业园、重庆工业设计城等产业平台相继…	Shaanxi
1434	2020-12-19	青岛西海岸新区加大金融扶持力度，这将对当地金融业的发展带来哪些助力？	Beijing
1435	2020-12-19	辽阳街老旧小区楼顶漏水，侧墙渗水严重	Heilongjiang
1436	2020-12-19	领导留言板>地方领导>山东省>枣庄市>滕州市委书记 物业管理何时作为	Shandong
1437	2020-12-19	第三届跨国公司领导人青岛峰会新消费产业发展洽谈会成功举办	Beijing
1438	2020-12-19	第三届跨国公司领导人青岛峰会新消费产业发展洽谈会成功举办	Beijing
1439	2020-12-19	6.22 今日消防快讯 ​​	Beijing
1440	2020-12-19	“你怎么能向信访局反映我们黄局长，你看他这几天头发都白了，你看看你把人家黄局弄得，这憔悴的样子，不能这样的。”“我什么时候信访反映他了，我反映住建局老旧小区改造问题。”事件叙述中牵涉的人事肯定会提到，做的不到才会有的被说，做的都好就没有信访了。做为信访局书记，当众挑唆扩大矛盾，变相打击报复。维护施工质量问题，施工恶行，一边支持野蛮施工，一边电话虚假敷衍，说什么已经转发处理，一直处理到强野蛮制施工地坪打好。信访事件转到明光信访局，作为新任主官的局长兼书记，首先了解我的家人。祖宗十八代你都翻一遍，找我父亲谈话后才向我了解情况。事情推进中，随着与施工单位的熟悉和接触，开始推诿刁难，甚至变相制造打击报复，把我的信访信息全部公开给某人，威胁父亲及家人。	Anhui
1441	2020-12-20	【国寿穿针引线，佳兆业传来难得的好消息】 文/乐居财经 李奕和 在6月20日的众多地产消息中，有两则关于佳兆业（1638.HK）是较为重要的。 一则是，吴建新辞任佳兆业首席财务官职务。他在佳兆业呆了7年。 另一则，是中谷物流(603565.SH)要买佳兆业的一处不动产。 中谷物流称，将以不超过29亿元收购上海佳兆业金融中心全部产权。不过，交易的谈判还未完成，尚有待最终敲定。 上海佳兆业金融中心，最早是由佳兆业在2013年拿下的项目，从拿地到建成落地的过程可谓一波三折。 2015年出现债务危机时，它还曾与其他三个项目一起出现在佳兆业转让给融创的项目名单上。该项目最终在2020年下半年建成开业。去年11月，上海佳兆业金融中心的再次流转。 兜兜转转，如果能卖出去，佳兆业总算有了个难得的利好消息。 打了九折的大宗交易 根据中谷物流披露的最新公告，其全资子公司上海长琨置业发展有限公司拟收购国寿恒湾…	Beijing
1442	2020-12-20	推动合作事项落实、携手加快城市建设！张超超与中冶集团进行工作会谈	Beijing
1443	2020-12-20	北京市文化和旅游局局长杨烁一行到通州调研台湖演艺小镇和大运河文化	Beijing
1444	2020-12-20	【深圳北站樟坑华侨新村旧改项目红本住宅拆迁好房，价格仅3字头！】【关注微信公众号“深圳回迁房分享”获取最新回迁房资讯！】 1项目指标项目名称：龙华民治街道樟坑华侨新村地块土地整备 项目位置：民治街道梅龙路与留仙大道交汇处南侧 合同方案：直接与开发商签合同 开 发 商 ：深圳市朗秀实业有限公司 申报主体：深圳市樟坑股份有限公司 价格：微信咨询 户型：65平-160平 目前进度：已经拆平，证件已批 交房期限：预计2年半左右 过渡安置费：50元/平 名额条件：不用社保，不用名额，不限购 项目概况： 樟坑华侨新村地块土地整备项目（以下简称“樟坑地块”）位于民治街道梅龙路与留仙大道交汇处南侧，项目占地面积31292.59平方米，补偿总金额为351,302,710元，项目留用地面积为1452平方米。 项目现状及进度： 项目已经走完所有指标项目要走的流程，现在就是一块空地，目前就剩下《施工许可证》，预…	Guangdong
1445	2020-12-20	【深圳北旧改华侨新村旧改项目城市更新项目红本住宅拆迁，仅3字头】【关注微信公众号“深圳回迁房分享”获取最新回迁房资讯！】 项目名称：龙华民治街道樟坑华侨新村地块土地整备 项目位置：民治街道梅龙路与留仙大道交汇处南侧 合同方案：直接与项目主体签指示转让合同 开 发 商：央企或国企背景开发商 申报主体：深圳市朗秀实业有限公司 价格：微信咨询 户型：70平-200平 目前进度：已经拆平，土地证、规划许可证、建设许可证已取 交房期限：预计36个月以内 过渡安置费：50元/平 名额条件：不用社保，不用名额，不限购 项目‮经已‬‎拆‮，平‬‎今年十月份‮右左‬‎动工打地基，三年价格至少翻三倍 项目概况： 樟坑华侨新村地块土地整备项目（以下简称“樟坑地块”）位于民治街道梅龙路与留仙大道交汇处南侧，项目占地面积31292.59平方米，补偿总金额为351,302,710元，项目留用地面积为1452平方米。…	Guangdong
1446	2020-12-20	2006年建设的小区环境还很新如果申请改造会批准吗	Beijing
1447	2020-12-20	http://t.cn/RUsZfER 黄向明：城市更新让城市更人性，更生动，更有趣，点击链接查看更多->http://t.cn/A6a21WAy ​​	Beijing
1448	2020-12-20	老旧小区改造项目，是惠民工程还是毁民工程？改造过程中，各种乱收费不说，把小区破坏了，现在成了乱摊子！遭罪的是，老百姓！大家看看“惠民工程”两年来的“成果”吧！#赤峰长青小区##红山晚报##赤峰·赤峰日报广告部[地点]##赤峰·红山晚报广告部[地点]##赤峰日报##赤峰身边事##赤峰老旧小区改造##赤峰惠民工程##赤峰市政府##赤峰爆料##赤峰生活# http://t.cn/A6a21SCx	Inner Mongolia
1449	2020-12-20	全国盘扣式钢管脚手架持稳运行 中焦协：全面限产 暂停煤炭采购	Beijing
1450	2020-12-20	河南省6月新开工48个重大基础设施项目 总投资2768亿元 省政府新闻办昨日召开河南省全面加快基础设施建设稳住经济大盘新闻发布会，介绍我省6月份重大项目集中开工有关情况。会上透露，省发展改革委会同相关部门梳理形成了48个2022年6月新开工重大基础设施项目，总投资2768亿元。基础设施是经济社会发展的重要支撑。今年以来，受新冠肺炎疫情等因素影响，我省经济发展面临较大困难和压力，加快基础设施建设，将为稳住经济大盘实现全年目标任务提供坚强支撑。这48个新开工重大基础设施项目中，包括网络型基础设施项目23个、总投资1490.8亿元；产业升级基础设施项目4个、总投资62.7亿元；城市基础设施项目11个、总投资928.5亿元；农业农村基础设施项目7个、总投资281亿元；国家安全基础设施项目3个、总投资5.5亿元。经省委、省政府研究同意，48个项目已纳入上半年集中开工项目清单。此次新开工的重大基础设…	Henan
1451	2020-12-20	转发微博【原微博】福州市国有资产营运有限公司转贷项目近五年共计还款8亿余元，清富台屿片区棚户区改造、西洪路周边旧屋区改造及马尾区魁岐三环魁岐互通周边等棚改项目近五年共计还款80余亿元，担保项目近五年共计还款2.48亿元，累计为城市更新建设项目对接资金200余亿元。 ​​	Fujian
1452	2020-12-20	海外行思 | 读懂“土地财政”，玩转城市更新	Beijing
1453	2020-12-20	去南宁泡“网红”，顺便把房子买了	Beijing
1454	2020-12-20	【津云观察】蓝图绘就，为何说天津的“高质量发展”之路“新意频频”	Beijing
1455	2020-12-20	3个纳入青岛市攻坚任务的交通基础设施项目已开工 胶州重点交通工程“火力全开”在城市更新和城市建设攻坚行动中，胶州市着力加强交通基础设施、城市市政道路基础设施建设，畅通城市发展动脉。今年以来，纳入青岛市攻坚任务的5个交通基础设施项目已开工3个，完成投资13．34亿元。其中，济青中线（潍坊至青岛段）已完工超80％，国道204大沽河桥梁工程已完成桩基等建设任务的63％，蓝谷至胶东国际机场快速通道项目已开始实体施工。济青中线（潍坊至青岛段）是山东省高速公路网“九纵五横一环七射多连”中的重要组成部分，项目涉及青岛境内全部位于胶州，长约22．3公里，涉及3个办事处、经过49个村庄。目前，该项目正加快推进，已完成总工程量的82％，预计将于本月底实现半幅贯通。国道204大沽河桥梁工程是目前国内最宽的公路单体特大桥梁，双向10车道，是蓝谷连接胶东机场快速通道的关键节点。据悉，该项工程作为青岛市“两桥攻坚”…	Shandong
1456	2020-12-20	http://t.cn/RUsZfER 黄向明：城市更新让城市更人性，更生动，更有趣，点击链接查看更多->http://t.cn/A6a21zUL ​​	Beijing
1457	2020-12-20	//@文明新都:#成都又有机会清单上线了#！请查收！【原微博】【#成都又有机会清单上线了#！请查收！】6月15日上午，成都市幸福美好生活十大工程2022年民生项目机会清单发布、现场推进暨开工仪式举行，现场发布了《成都市幸福美好生活十大工程2022年首批民生项目机会清单》。 此次发布的《机会清单》重点聚焦教育、医疗、一老一小、老旧小区改造等9大民生重点领域，释放政府、企业两端供需机会497项。	Sichuan
1458	2020-12-20	2022成都远洋太古里可持续发展档案	Beijing
1459	2020-12-20	阜平老旧小区改造	Unknown
1460	2020-12-20	领导留言板>地方领导>河南省>郑州市>管城回族区委书记 管城区南大街58号院老旧小区改造问题	Henan
1461	2020-12-20	不负久候 如期而至丨“凤凰不夜城特色文化街区”开街在即 敬请期待	Beijing
1462	2020-12-20	不负久候 如期而至丨“凤凰不夜城特色文化街区”开街在即 敬请期待	Beijing
1463	2020-12-20	兴庆区红运新村老旧小区改造，这个情况@问政银川 ​​	Ningxia
1464	2020-12-20	领导留言板>地方领导>山东省>青岛市>城阳区委书记 老旧小区改造-华城路四小区房顶保温防水工程	Shandong
1465	2020-12-20	领导留言板>地方领导>福建省>泉州市>泉州市委书记刘建洋 再问破败不堪的小山新村何时改造	Fujian
1466	2020-12-20	转发微博【原微博】自被纳入为期两年的第一批“实施城市更新行动”试点名单以来，西安围绕城市更新，推动多个老工厂改造，创新城市发展方式。 其中#老菜场# 市井文化创意街区，顺天集团凭借多年运营产业园区经验，采用有机微更新等手法，重新点燃了西安老城区的活力。 历经3年的微更新与轻改造，如今这片曾经破旧的菜市场及周边，已成为了“内外兼修”的西安文化地标——兼具市井生活、时尚与艺术气息，以新风貌延续着西安老城的记忆。 http://t.cn/A6a7R9py	Shaanxi
1467	2020-12-20	上海的南北两座“山”将加快转型焕新。日前，市政府出台《关于加快推进南北转型发展的实施意见》，提出到2025年，南北地区（宝山区、金山区）基本成为产城融合发展、新兴产业集聚、生态宜居宜业的现代化转型样本，服务国家战略和全市大局的能力进一步增强，竞争力和影响力显著提升，地区生产总值力争达到4000亿元，新增规上工业总产值占全市增量比重达到20%以上。凸显转型特色功能意见指出，南北地区（宝山区、金山区）具备宝贵的发展空间，是全市重要的产业承载地。以国家和上海重大发展战略为导向，按照本市构建“中心辐射、两翼齐飞、新城发力、南北转型”的空间新格局要求，本市就加快推进南北转型发展提出了实施意见。根据意见，本市将加强功能引领，全面释放南北地区转型动能。南北两区将精准锚定发展定位，凸显转型特色功能。宝山区构筑上海科创中心主阵地，打造现代化、创新型、生态化国际大都市主城区和全市绿色低碳转型样板区，成为上海…	Shanghai
1468	2020-12-20	资料显示，跟随着吴向东入职华夏幸福的赵荣，由华夏城市更新总经理变更为鹏瑞城市发展董事长，但不再担任公司法人代表。其他三名管理人员全部由鹏瑞集团方面派人担任，其中郭东风为鹏瑞集团董事局的副主席。 ​​	Hebei
1469	2020-12-20	济南市莱芜区西关（一期）社区物业单位采购项目招标公告	Beijing
1470	2020-12-20	两个月前，市场上传闻华夏幸福联席董事长、首席执行官暨总裁吴向东离职加盟鹏瑞地产，并从华夏幸福带走上百名旧将投入徐航麾下的消息，一时间市场纷纷扰扰。但这个消息一直没有被证实，当事人双方事后也未进行表态。两个月后，一起变动似乎让这个“传言”尘埃落定。6月10日，华夏幸福(深圳)城市更新管理有限公司，更名为鹏瑞(深圳)城市发展有限公司，同步完成了股东变更、公司管理人员变化。	Hebei
1471	2020-12-20	领导留言板>地方领导>河北省>保定市>保定市委书记党晓龙 阜平老旧小区改造	Hebei
1472	2020-12-20	发布了头条文章：《〖公告〗石家庄市城市更新基金子基金托管机构遴选项目招标公告项目》 http://t.cn/A6a2m3Cz ​​	Inner Mongolia
1473	2020-12-20	〖公告〗石家庄市城市更新基金子基金托管机构遴选项目招标公告 项目	Beijing
1474	2020-12-20	中国智慧康健宜居工程与中国健康宜居工程是一家的吗?	Beijing
1475	2020-12-20	经济结构持续优化，助力北京人均GPD连续多年高居第一根据北京市统计局发布的《奋楫笃行谋发展 步履铿锵向未来——2017—2021年北京经济社会发展综述》数据显示，北京地区生产总值在2018年突破3万亿元，2021年超过4万亿元，从3万亿跃上4万亿“台阶”仅用3年。增速十分快捷，同时北京人均GDP几年间增长40%，在2021年超过2.8万美元，继续居全国省级地区首位。这其中，离不开高精尖发展，也离不开服务产业发展。当然，最重要的还是服务业增速明显。北京服务业增加值占GDP的比重保持在80%以上，也就是说，只有提升服务产业增速才能提升北京总体经济增速。起码在北京来说，服务产业发展速度，约等于本地经济发展速度。针对这种情况，北京在服务产业上，高端化特征更加明显。这其中本身就包括高精尖产业，也包括数字经济。北京现在是全国数字经济中心，现在正在进行数字经济国际标杆城市建设的行业，这几年时间，数字经…	Jiangsu
1476	2020-12-20	领导留言板>地方领导>河北省>石家庄市>石家庄市市长马宇骏 小区改造后电子门禁系形同虚设	Hebei
1477	2020-12-20	乐享新生活【原微博】投资发力补短板 | 提升幸福感 加快老旧小区改造让居民乐享新生活 http://t.cn/A6a2zFTY ​​	Gansu
1478	2020-12-20	#浙江身边事##城市更新#《老旧小区改造哪家强 最佳案例火热出炉》近日，由杭州市旧改办（市建委）发起的2021年度老旧小区改造最佳案例评选经全市各地自评申报、网络投票初选及专家现场评审，最终综合评选出最佳案例10个、典型案例20个。戳链接了解详情http://t.cn/A6aAEoMQ ​​	Shanxi
1479	2020-12-20	转发微博【原微博】#奋进吧山东##山东省第十二次党代会##深入学习贯彻省第十二次党代会精神##牢记嘱托走在前 勇担使命开新局#【“学习贯彻省第十二次党代会精神”集中访谈】广文街道：实施全域城市更新 五年再造一个新广文 http://t.cn/A6a2n4QE ​​	Shandong
1480	2020-12-20	发布了头条文章：《〖公告〗沈阳市皇姑区城市更新局资产拆除项目(麒麟酒店北、宝岩南)》 http://t.cn/A6a2n17a ​​	Inner Mongolia
1481	2020-12-20	〖公告〗沈阳市皇姑区城市更新局资产拆除项目(麒麟酒店北、宝岩南)	Beijing
1482	2020-12-20	原报道 | AMC“援房”路径	Beijing
1483	2020-12-20	通州区张家湾设计小镇，通州区张家湾设计小镇城市更新实践项目规模达5.4平方公里。2020年，设计小镇启动区先期以铜牛地块和北泡轻钢地块作为示范带动，开始建设北京设计园及北京国际设计周永久会址。张家湾设计小镇位于北京城市副中心东南部，紧邻城市绿心、张家湾古镇和文化旅游区，工业遗存丰富。项目以承接中心城区优秀设计资源与北京自贸区建设为契机，打造设计小镇、智慧小镇、活力小镇，探索老工业区承接新功能的实施路径。	Hebei
1484	2020-12-20	转发微博【原微博】#成都出台稳增长40条#【成都：对引进人才、二孩及以上家庭等购买商品住房给予适当支持】财联社6月21日电，成都出台“稳增长40条”政策措施，措施提到，支持刚性和改善性住房需求。进一步完善促进房地产平稳健康发展的政策措施，对引进人才、二孩及以上家庭等购买商品住房（含二手房）按照相关规定给予适当支持。完善住房领域金融服务，对保障性租赁住房有关贷款不纳入房地产贷款集中度管理，支持房地产开发企业和建筑企业合理融资需求，对房地产开发贷款到期还款困难的，可酌情予以展期或续贷，保持房地产融资平稳有序。鼓励将老旧小区改造中收储的老旧住房和符合条件的居民自有住房纳入保障性租赁住房。	Guangdong
1485	2020-12-20	我校学生为社区微改项目设计作品获点赞	Beijing
1486	2020-12-20	//@长清环境://@济南生态环境:【#美丽山东# 丨东营市东营区：城市更新提品质 “绿肺”活量再扩容（齐鲁网）】【原微博】【#美丽山东# 丨东营市东营区：城市更新提品质 “绿肺”活量再扩容（齐鲁网）】 http://t.cn/A6XoqzqI ​​	Shandong
1487	2020-12-20	深圳最大旧改项目资金告急，卖股求生！	Beijing
1488	2020-12-20	领导留言板>地方领导>北京市>丰台区>丰台区委书记王少峰 继续加强推进丰台区角门东里二社区老旧小区改造	Beijing
1489	2020-12-20	省第十二次党代会在全省各地党员干部群众中持续引发热烈反响	Beijing
1490	2020-12-20	苏州吴江：城市更新“规划图”渐成“实景图” ：城市更新是适应城市发展新形势、推动城市高质量发展的必然要求。近年来，苏州吴江坚持生态优先、绿色发展，高标准开展城市和产业双优融合更新，以“微更新”和“包容式更新”理念实施城市更新重点项目，重塑和优化全区生产、生活、生态空间，全面打响“江南文化看吴江”品牌，全力打造城乡融合新标杆。6月22日 http://t.cn/A6a2EJ0f	Zhejiang
1491	2020-12-20	文创许多指标还是对老百姓有利的，至少客观存在好处的，比如绿地面积，公关活动实施，老旧小区改造，被街巷改造、公共停车位…【原微博】刚刚发布：唐山全国文明城市资格被停止！ ​​	Jiangsu
1492	2020-12-20	怀化市->会同县 会同县鸿发雅苑小区改造水压变小，无法正常生活	Hunan
1493	2020-12-20	我们都不顾一切地涌向所谓的城市，楼房如水泥丛林越来越高越来越密集，车辆越来越多，停车位从地上到地下，再怎么多也总感觉停车困难。暖气不够用，雨水排不出去，水电网管不停地在加密升级，眼看着好端端的柏油路被挖开，埋下各种管道在路面之下，不会有安全隐患吗？老旧小区改造，多年的大树和花草被破坏，换成了车位还有水泥广场，整个城市就是一个固化的水泥丛林，地球病了，开始发怒了。热的要死，涝的要死，旱的要死，我们为了弥补疫情带来的经济下滑，不停地夜以继日地进行各种基建。为什么不能一次规划化好，翻来覆去地重复建设，劳民伤财，破坏环境，浪费资源。这种恶性循环何时能停下来？不堪各种噪音，挖路、修路、修路、挖路……大热天的，哎！	Shandong
1494	2020-12-20	【一次旅发大会，“还清”了多年的“欠账”，验证了“办一次会，兴一座城”的定律，包括热源街在内的多条城市道路维修改造新建，旅发大会加快了大庆城市更新的脚步，作为大庆人，既知足，更常乐，因为是公认的幸福感非常强的人，强到让“骂娘族”不可理解，难以接受。多年前，曾建议大庆市政府规划建设热源街延伸跨越滨洲铁路联通凤阳路，扩建凤阳路，打通断头路，畅通东西城，至今未能实现，可能过于超前，也可能不合实际，但始终充满期待，一切顺其自然。曾经的跨越式发展，透支了大庆的未来，市政建设与民生工程不可避免的留下历史欠帐，道路维修改造跟不上，公共交通捉襟见肘，财政吃紧，要办大事，只能轻重缓急，抓大放小。旅发大会东风劲吹，为大庆迎来重大利好，23个重点项目落地令人鼓舞，7月全部完成，8月盛装启幕，归心似箭，期待见证新貌的美好时刻，祝福大庆！】掌尚大庆 http://t.cn/A6a28Xk0	Beijing
1495	2020-12-20	转发微博【原微博】【利亚德集团董事长：新基建引领大屏时代到来 LED显示市场将不断扩大】4月28日，利亚德集团董事长兼总裁李军做客央视财经大型融媒体直播节目《#财访#·看财报》，李军表示，国家现在提倡做新基建，新基建里面包括数字城市、智慧城市、物联网等等数字化的过程，企业与政府都在数字化过程中间。数字化的结果就是大屏。新基建里的最大的一点就是城市更新、景区改造，大量的夜间经济和文旅产业会爆发出来。新基建与智慧城市方向的发展，会引领大屏时代的到来，LED显示市场不断地扩大。（以上为嘉宾观点。股市有风险，投资须谨慎！） http://t.cn/A6XZ7i3b	Zhejiang
1496	2020-12-20	[百度贴吧]城市更新哦【丰润吧】	Beijing
1497	2020-12-20	转发微博【原微博】【长安三工厂片区启动建设】6月21日，长安三工厂片区城市更新项目签约暨开工仪式在江北区举行，项目总投资约208亿元，拟分三期，其中一期投资约121亿元，将重点建设长安科技创新中心、长安文化国际商业街等。 ​​	Beijing
1498	2020-12-20	陕西宝鸡：支持非户籍人员购房需求	Beijing
1499	2020-12-20	[嘻嘻]冠冕堂皇规划局@广州规划资源【原微博】反对加装电视台还得有权有势才行。同小区一栋楼，全都同意了，电梯井也挖开了，但是相邻的别墅业主不同意，就立马不装了，把挖开的电梯井回填了。为什么呢？因为别墅业主跟前领导熟识。像我们这种还有7户人家不同意的，都非要硬装。#坚决反对加装电梯##老旧小区改造##老小区加装电梯# ​​	Guangdong
1500	2020-12-20	#一周“城”事# #城镇更新# http://t.cn/A6aw6dgh ​​	Shanxi
1501	2020-12-20	转发微博【原微博】国务院、福建省政府快允许莆田县以上集体单位的职工的1996年以前实行个人缴费制度前的所欠交的养老保险费是和国营单位职工一样是免费即由国家出资， 莆田国营职工实行个人缴费制度前，职工的连续工龄可视同缴费年限。视同缴费年限可以与实际缴费年限合并计算发放基本养老保险金。而莆田县以上集体单企业的职工却无法享受 按规定同一件事情，法律面前人人平等，不能搞歧视、亏待， 1980年代党政机关媒体常说只有分工不同，在哪个单位工作都一样等等各种类似语言。涵江工信局、原经信局、原经贸局曾以无钱不肯给我解决职工安置，由于渉责渉事涵江领导干部失职渎职，使县以上集体单位的原涵江区锅炉配件厂的职工安置只给一部分人安置， 《2》不要对我说无钱的原因之一为莆田10个老旧小区改造的费用一亿元是由政府全额出资，富裕房主没出一分钱，这是杀贫变相济富，可见政府有钱， 2021年从媒体报道得知:莆田某区10个老…	Fujian
1502	2020-12-20	拆迁完成！路桥河西未来社区将净地交付！未来长啥样？	Beijing
1503	2020-12-20	推动跨国公司与中国市场互利共赢	Beijing
1504	2020-12-20	6月21日上午，长安三工厂片区城市更新项目签约暨开工仪式在重庆市江北区举行。重庆市政府副市长但彦铮宣布项目开工。该项目位于江北区五里店鲤鱼池片区，紧邻观音桥商圈，系江北区与重庆长安汽车股份有限公司以城市更新方式共同推进的市级重大项目，由重庆市江北区城市开发集团有限公司具体实施，总投资约208亿元，拟分三期，其中一期投资约121亿元。项目将围绕“长安记忆、兵工历史”讲好故事，秉持汽车文化引领的商业理念，突出有机更新、文脉保护、功能提升“三大主题”，统筹产业园区、生活社区、商贸街区、文旅景区“四大场景”，着力实施长安科技创新中心、长安文化国际商业街、老旧小区改造、生态居住区建设、配套设施完善“五大任务”，推动汽车体验、国际消费、文化旅游深度融合，极大满足群众对美好生活的向往。项目建成后将成为重庆时尚消费的又一风向标，并对于扩大有效投资、稳定经济大盘具有重大现实意义。 http://t.cn/…	Chongqing
1505	2020-12-20	#坪山区碧岭街道汤坑片区城市更新单元汤坑旧改回迁房卓越集团开发，二期现货70平指标，单价2.x万/平，无过渡，带精装交楼，已签约拆楼率100%，直接跟开发商签约确权13824358332刘生#白石洲旧改#深圳旧改城市更新#光明大街旧改深圳·汤坑社区公园 深圳·汤坑社区公园 http://t.cn/A6a2WAAJ ​​	Guangdong
1506	2020-12-20	龙湖派出所与龙湖街道党工委办事处等狼狈为奸假公济私严重歧视打击报复到访求助求决一级重度视力残疾人受害人并通过自称越秀区分局某派出派18011930455男电话恐吓威胁一级重度视力残疾人受害人及家人，苍天啊：“天理何在，公道何存……”[疑问][疑问][疑问][伤心][伤心][伤心][泪][泪][泪]【原微博】安徽强拆事件最新！官方追责拆迁方：女子遭扒衣服、老太被打进医院 http://t.cn/A6xgSEuT @大众网 @央视新闻调查 @广东民声热线 @广东台今日关注 @澎湃新闻 @俄罗斯卫星通讯社 牛逼牛逼真牛逼，广州市黄埔区流氓政府属第一，牛逼牛逼真牛逼，为了面子工程政绩工程耍尽流氓手段把民欺，官僚主义形式主义自上而下官官相护推诿扯皮利用不切实际的文字游戏忽悠糊弄人民群众非穗埔龙湖街道办莫属！广州市黄埔区人民政府、龙湖街道党工委办事处为了面子工程政绩工程城市更新旧改政策法规方案严重歧…	Jiangsu
1507	2020-12-20	惠州胜诉案例：补偿协议还没签订，房子就被强拆了，法院：违法！	Beijing
1508	2020-12-20	惠州胜诉案例：补偿协议还没签订，房子就被强拆了，法院：违法！	Beijing
1509	2020-12-20	坪山汤坑旧改回迁房卓越集团开发，二期现货70平指标，单价2.x万/平，无过渡，带精装交楼，已签约拆楼率100%，直接跟开发商签约确权13824358332刘生 深圳·汤坑村 ​​	Guangdong
1510	2020-12-20		Unknown
1511	2020-12-20	关于龙华区坡博路2号榆海银苑小区老旧小区改造项目施工不合理的问题	Hainan
1512	2020-12-20	[百度贴吧]深圳罗湖清水河城市更新深圳商住用地深圳商住【零倾倾曾经曰过吧】	Beijing
1513	2020-12-20	[武汉大学康强吧]武汉徐东大街老旧小区的幸福生活	Beijing
1514	2020-12-20	武汉徐东大街老旧小区的幸福生活康强武汉大学汉口是填出来的，徐东大街是填出来的，沙湖没成了一点。依然有荷花美。 沙湖与东湖通的一刻，东湖水流向了沙湖。 徐东成了武汉版的汉口，四纵四横的地铁，围得里三层外三层。 徐东新苑集贸批发市场，比水果湖还要大，都超过省政府省委的待遇了。 商业群，鳞秩彼伏。古玩市场，长江南岸。 生活非常方便。 老旧小区改造，装雨棚，防漏雨，隔热，粉墙，线网管道，供排水。 都是塘泥，施工困难，加上大雨。 真的非常感谢，中建三局，感谢市政府关心。 徐东大街老旧小区，掉在天堂里面了。	Hubei
1515	2020-12-20	验收通过！12号线又传新进展！	Beijing
1516	2020-12-20	建议对裕丰花园小区的两幢靠荷四路的高层的建筑外立面进行翻新	Zhejiang
1517	2020-12-21	1.大蒜小麦抵首付；2.领秀城上新；3.有些锅不能开发商自己背；4.济南天桥9大项目上新	Beijing
1518	2020-12-21	好家伙 这么看街道和居委是不是也得来几十条 我们家也得来一条 ​​	Shanghai
1519	2020-12-21	#天津一地疑发生燃气管道爆炸# 老旧小区改造，该改的不改，不该改的瞎改，这管道那管道的都给好好换换，别天天撺掇安电梯，几年之后坏了都找不着人修。 ​​	Yunnan
1520	2020-12-21	新闻早餐 2022年6月22日（星期三） 农历壬寅年五月二十四	Beijing
1521	2020-12-21	河西安居小区七号楼污水井进行老旧小区改造项目，8月17号这天早晨在七号楼居民不知情的情况下开始动工，导致四单元的污水管道的污水管道断裂。但其他单元的居民不同意窗下动工，希望在原址的污水井附近修建。施工方暂停了七号楼的施工，对于已经破坏的排污管，挖开的沟槽也没有进行有效处理。导致从17号至今，四单元和三单元18户居民的污水粪便在沟槽内聚集，出现异味，臭气熏天，生虫生蛆。污水深入底下时间长在修建好之后也可能会反味。由于连接单元门的地面被挖断，只有临时用板子搭出一个简易的桥，危险性很高，对于日常生活非常不便。本来出现问题可以协商解决，或者进行简易的处理，不让污水这么露天排放，排放污水的沟渠挨着沿河堤坝，是行人去往迎宾路广场的必经之路中的一条，现在味道飘过去，凡是走过的人都要捂鼻子皱眉头。不仅住在这里的居民生活不便，甚至我们这些路过的行人都觉得实在是恶心的不行。而且沟渠离潮查河太近，出现污水渗漏…	Unknown
1522	2020-12-21	碧水环绕“小东门”！西乡步行街将迎美丽蝶变	Beijing
1523	2020-12-21	#天津燃气爆燃事故致23伤#今年以来，全国多地发生燃气爆炸事故。各地相关部门就没有引起相关重视吗？？？管道燃气，极大方便了百姓生活，企业生产。可安全问题从未引起高度重视。各地都存在管道老化现象，老旧小区改造燃气管道也不在列，小区内的燃气管道基本都处于暴露环境，日复一日，风吹雨淋，安全隐患的确不小！还有铺面、房屋装修私自改动管道现象也屡见不鲜。希望相关部分真正能够引起重视，不要只做表面文章。不要让本该提供方便的燃气，成为威胁百姓的定时炸弹！！！⚠️⚠️⚠️	Gansu
1524	2020-12-21	新城控股2021年可持续发展报告荣获“五星级”评级近日，中国企业社会责任报告评级专家委员会发布了对《新城控股集团股份有限公司2021可持续发展报告》的评级报告——综合评级“五星级”，在过程性、实质性、完整性、平衡性、可比性、可读性、创新性7个评级维度均表现优异。这也是新城控股可持续发展报告连续第二年获得五星级评价。今年4月，《新城控股集团股份有限公司2021可持续发展报告》正式发布，围绕“让幸福变得简单”的企业使命，将“幸福”的内涵分为“营造幸福美好生态、呵护幸福绿色生活、创享幸福品质体验、奏响幸福和谐乐章”四个部分进行阐释，以诚信经营和可持续发展为基础，呈现了坚持长期主义、具有新城特色的可持续发展管理模式。《报告》积极回应了联合国可持续发展目标（SDGs），并系统地披露了贯彻宏观政策、确保房屋住宅质量、避免土地闲置、安全生产管理、噪音污染控制、新建项目环评、废弃材料循环利用、绿色建筑等…	Jiangsu
1525	2020-12-21	13个项目获评城市更新优秀案例 首都城市更新迎来蓬勃发展期 http://t.cn/A6azpaoF	Jiangxi
1526	2020-12-21	这个研究上海“上只角”和“下只角”的学术大牛也曾是个带着310103开头身份证的upper class，这个选题和现在大学生的好奇心也相差不大🤣就像（？哪里来的自信）我上学期的质性研究作业（由于有 urban sociology的加成）选题选了我生活了五年的郊区（卫星城/老工业基地，详细来说只有两年半，后来读大学就去杨浦惹，副中心）为什么没有城市更新的动力。	Zhejiang
1527	2020-12-21	曾经的暂停键，如今的重启键。是否意味着老旧小区改造的终结，大拆大建又王者归来？ ​​	Fujian
1528	2020-12-21	拆除国有资产拦路虎单位老旧办公楼，让路于民求助法律，求助媒体和有关部门，求助网络河南省汝南县房建公司家属院小区因为历史原因遗留两家国有资产单位老旧办公楼造成路窄院小存在消防安全隐患？我叫潘国喜，家住河南省汝南县房建公司家属院小区，身份证号41282619781010851手机号18539691219实名举报河南省汝南县县政府和有关部门，剥夺我们汝南县房建公司家属院小区居民业主的权益和维权，消除我们小区居民的资格，证据都在，请求媒体和有关部门帮助，谢谢！我们小区因为历史原因遗留两家国有资产老旧单位办公楼造成我们小区路窄院小存在安全隐患，我们向当地政府反映多次，县政府说是国有资产单位老旧办公楼却不给于搬迁拆除，还说超出了他们老旧小区改造范围无权搬迁拆除无法解决，请问居民的权益该如何维权？我们这个小区建于1998年,前后共五栋居民楼,感谢政府这次把我们河南省汝南县房建公司家属院列入2021年7…	Henan
1529	2020-12-21	2022年6月22日热点前瞻：加快推进高清超高清电视发展的意见————东方财富网博客	Shanghai
1530	2020-12-21	佟鑫海：“城”人之美 绽放风采	Beijing
1531	2020-12-21	成都新政提出对引进人才、二孩及以上家庭购房给予适当支持，此举能起到哪些作用？	Beijing
1532	2020-12-21	我佛祖【原微博】【广州鼓励社会资本参与老旧小区改造】《广州市引入社会资本参与城镇老旧小区改造试行办法（征求意见稿）》发布，广州计划鼓励和引导社会资本全方位多角度参与城镇老旧小区改造运营。广州电视记者谭瑞珊报道。#广州爆料# http://t.cn/A6a2V7bP ​​	Guangdong
1533	2020-12-21	分享网易新闻《长沙老旧存量工业用地，在城市更新趋势中有哪些新机遇？》 http://t.cn/A6a2fDM0 来自@网易新闻客户端 #网易新闻# ​​	Hunan
1534	2020-12-21	郑州楼市又出“大招”，房票安置不计限购，是否能推动楼市的发展？	Beijing
1535	2020-12-21	75万元/平！房价天花板被捅破了！	Beijing
1536	2020-12-21	广州市公安局黄埔区分局龙湖派出所与广州市黄埔区人民政府龙湖街道党工委办事处等狼狈为奸假公济私嚣张跋扈严重歧视打击报复到访求助求决手无寸铁一级重度视力残疾人受害人，不但不给受害人赔礼道歉反而通过自称越秀区分局某派出所男18011930455（男）电话恐吓威胁一级重度视力残疾人受害人及家庭……【原微博】[cp]中华人民共和国住房和城乡建设部 http://t.cn/A6X6zIcC 广州市黄埔区委区人民政府及各级党委政府为了面子工程政绩工程城市更新旧村改造不管人民群众死活，大搞一刀切，未批先拆等给人民群众带来的“获得感、幸福感！……” 这就是广州市黄埔区委区人民政府及各级党委政府给辖区人民群众的“民生福祉工程……”为了政绩工程面子不管群众死活大搞一刀切[伤心]广州市黄埔区人民政府龙湖街道党工委办事处伙同“广州市公安局黄埔区分局龙湖派出”假公济私严重歧视打击报复到访向其求助求决手无寸铁一级重度…	Jiangsu
1537	2020-12-21	国务院督查激励支持城镇老旧小区改造典型经验 ▎ 石家庄市：积极引导居民全过程参与，共商共管共评共享 http://t.cn/A6a2fCD0	Zhejiang
1538	2020-12-21	@北京12345 @北京住建委 @北京日报 @北京电视台 这是老旧小区改造后今天的现状，大兴区观音寺南里甲12楼1单元门口 ​​	Beijing
1539	2020-12-21	转发微博【原微博】#五大攻坚 永宁焕新# 最后一户拆除！征迁完成！ ​​	Zhejiang
1540	2020-12-21	无锡贷款薛兵兵：房贷还清公积金还能取出来吗？公积金的提取条件	Beijing
1541	2020-12-21	转发微博【原微博】发布了头条文章：《福田核心再添住宅旧改香蜜湖街道香蜜湖家属楼片区城市更新单元》 http://t.cn/A6a25UcR ​​	Guangdong
1542	2020-12-21	江苏镇江：让城市更新成为市民共享的“小确幸” http://t.cn/A6a2cmpl ​​	Jiangsu
1543	2020-12-21	【四川获17项国务院督查激励】国务院办公厅近日印发通报，对2021年落实打好三大攻坚战、深化“放管服”改革优化营商环境、推动创新驱动发展、扩大内需、实施乡村振兴战略、保障和改善民生等有关重大政策措施真抓实干取得明显成效的地方，采取资金、项目、土地、改革先行先试等30项激励支持措施。四川共获17项督查激励，位列全国第4。其中，省本级2项，成都市5项，自贡市2项，绵阳市、达州市、甘孜藏族自治州、凉山彝族自治州、绵竹市、遂宁市安居区、成都高新技术产业开发区、成都市青白江区各1项。这些项目为何能获得“国家级”督查激励？重点改革领域勇于创新推进高质量发展见成效建设信息基础设施、推进产业数字化、加快工业互联网创新发展、促进网络与数据安全能力建设等工作成效明显；推动外贸稳定和创新发展成效明显；文化产业和旅游产业发展势头良好、文化和旅游企业服务体系建设完善、消费质量水平高……作为此次获督查激励的“大户”…	Sichuan
1544	2020-12-21	麻辣社区>>群众呼声>>广安市>>四川省华蓥市委书记 给市民一个环境卫生的家	Sichuan
1545	2020-12-21	转发微博【原微博】从头到尾看了一遍，虽说提了促销费，且把促销费放到有效投资前面，但总体来看还是重生产、轻消费，真正提升消费的举措并不多，且促销费又是十多年前的老一套：房地产和汽车。其实大部分中小微企业都是直接为消费者服务的，只有大规模的收入补贴、消费券和降息来提振消费，才既促进经济循环、保市场主体。	Jiangsu
1546	2020-12-21	[话筒]【原微博】省党代表们畅谈城市更新 让市民生活得更方便更舒心更美 http://t.cn/A6aA4jQm ​​	Jiangsu
1547	2020-12-21	新高，东莞二手房均价首破2万/平！各镇街最新房价出炉	Beijing
1548	2020-12-21	#极目新闻# 呼吁：尽快撤销气象公寓划入上海西棚户改造近日，位于福建省福州市台江区上海街道白马支路119号的气象公寓小区1-4座（下简称：气象公寓小区）被福州市台江区人民政府于2022年3月11日发布《福州市台江区人民政府房屋协议协议搬迁告知书》及5/21《上海西新村地块项目国有土地上房屋协商搬迁补偿方案》，划入了建设项目征收的红线图范围内。气象公寓居民认为福州市台江区人民政府关于对气象公寓小区协议搬迁的行为不合理，且违反相关法律法规，强烈呼吁尽快撤销气象公寓划入上海西棚户改造，停止征迁，留住美好家园据了解，气象公寓小区于2000年1月竣工交付使用，距今仅二十余年。小区是由福建省第六建筑公司承建的框架(钢混)结构，建筑设计使用寿命超过50年，可抗7级以上地震，被评为全优建筑工程。按照设计使用寿命计算，小区仍有30多年的使用寿命。并且在2019年，福州市政府对小区外立面进行加固景观改造，5…	Fujian
1549	2020-12-21	“它展现在世人面前的，从来就不是一马平川的凡夫细腻它高低起伏 跌宕曲折 一个转街过巷 眼里便是百样风情”芋儿鸡（鸡公 | 博物馆 | 一些个意外收获 |和总理合照 & 和学长合照[毕业帽] 定居山城一定很幸福！！！ ​​​ 重庆 ​​	Chongqing
1550	2020-12-21	“它展现在世人面前的，从来就不是一马平川的凡夫细腻它高低起伏 跌宕曲折 一个转街过巷 眼里便是百样风情”定居山城一定很幸福！！！ 重庆 ​​	Chongqing
1551	2020-12-21	#深圳城市更新# 【华润龙岗老墟旧城改造项目】位于龙岗老街片区地铁 3 号线。双龙站与龙岗大道icon(原 205 国道)及深汕路三角交汇处，深惠路以西、龙园路以南。邻近龙岗中学，靠近龙岗线双龙地铁口。老墟镇项目申报单元拟用地面积：311600平方米，建筑面积120万。规划功能为四类居住用地，并配套一个社区健康服务中心。通过整体拆建，形成深惠路附近高档居住小区，建筑以高层为主。回迁指标面积70平起不限购，私聊。旧改后提升了城市市容，带动周边经济，并带有大型商业和超高层地标写字楼。#深圳回迁房##深圳买房# 深圳	Guangdong
1552	2020-12-21	戴国强老师6月16日为 深圳市坪山城投城市更新投资公司讲《结构性思维与工作汇报》课程结束！在这个竞争激烈. 不进则退的时代，现代人身处多元的场合，都希望抓住适当的时机，展现精确的表达。然而很多人说话缺乏逻辑，脱口而出的都不是脑袋想的，脑袋想的却经常言不由衷，等到想起该说什么时却已错失表达的黄金时刻，懊恼不已。那如何在职场与生活中进行有效的表达与精彩呈现？本课程使学员的说话内容更有条理，更加符合听众的兴趣 ；能够清晰、有说服力地表达你的内容，给人留下良好的印	Guangdong
1553	2020-12-21	[招商蛇口吧]有人知道深圳招商蛇口城市更新部门的办公地点嘛？	Beijing
1554	2020-12-21	福田核心再添住宅旧改香蜜湖街道香蜜湖家属楼片区城市更新单元	Beijing
1555	2020-12-21	投诉高埗村委联合三旧服务商间接威胁村民签字	Guangdong
1556	2020-12-21	广州规划局坐在办公室里 睁只眼闭只眼就批了 反正以后出事也不关他们事#反对加装电梯# #广州开展自建房安全隐患排查整治# //@戈森16:这都什么乱七八糟的违章建筑，开工前规划局不需要来验线吗？坚决#反对加装电梯# ，祸国殃民！【原微博】#重庆身边事# 【老旧小区改造，电梯安装在阳台处？！】“哪个安电梯，从别个阳台下面开始安装嘛！”市民王先生（化名）家住奉节县鱼复街道夔州路202号。今年5月，所在楼栋开始进行老旧小区加装电梯工程。但该工程安装电梯的位置竟选在了阳台处，严重影响楼栋采光。 收到投诉后，奉节县规划自然资源局对此进行了调查。经查阅资料、现场勘查，确认反映问题部分属实，施工单位存在未按施工图施工的问题。 根据施工图纸规划，原设计电梯安装位置是奉节县鱼复街道夔州路202号1栋1单元和2栋2单元之间的空白处，先进行连廊设置，再通过连廊与电梯井道相连完成电梯安装，对相邻住户的采光影响较…	Guangdong
1557	2020-12-21	社区是最能体现一个城市的智力水平和治理能力的地方，也最能体现人民的幸福水平的地方。今天，让我们来看看团结小区的十年变化之路~#呼和浩特市[超话]##十年[超话]##房屋改造##老旧小区改造# ​​	Jiangxi
1558	2020-12-21	越秀光明光晟工业园“工改居”项目拟立项	Beijing
1559	2020-12-21	智库解读|《广州市2021年国有建设用地使用权基准地价更新成果》	Beijing
1560	2020-12-21	发布了文章 《2021年北京老旧小区改造名单》 http://t.cn/A6a2GPdh ​​	Beijing
1561	2020-12-21	2021年北京老旧小区改造名单	Beijing
1562	2020-12-21	2021年北京老旧小区改造名单	Beijing
1563	2020-12-21	30年如一瞬黄浦区区长也不知换了几批了黄浦区也扩大了很多卢湾、南市也并入了间就黄浦老城厢时代也快落幕了[飞机] ​​	Shanghai
1564	2020-12-21	商业互吹是吧【原微博】华润置地 & 香港置地联合打造的重庆观音桥项目案名即将发布，两家开发商以「你好，我的伙伴」为话题，设计海报相互表白。 ​​	Shanghai
1565	2020-12-21	有房丨椒江飞龙高闸未来社区8月净地出让 路桥河西未来社区拆迁	Beijing
1566	2020-12-21	【#石家庄大力提升城市形象品质#】石家庄市各级各部门认真落实省委、省政府关于推动省会更好更快发展的要求，按照市委市政府部署，精心打造河畅、水清、岸绿、景美、宜人的城市水系，大力提升城市形象品质，着力打造市民亲水休闲好去处。#蓝V视界# http://t.cn/A6a22GqA ​​	Tianjin
1567	2020-12-21	转发微博【原微博】#红色记忆[超话]# 瞻仰百年红色经典，赓续红色基因。继承发扬伟大建党精神，教育引导党员通过实地参观、沉浸式教学，追寻红色足迹、传承初心担使命，不断激发奋进新征程的精神力量。湖北大学外国语学院学生包小龙，冯思涵，王江月三人成立暑期社会实践小分队，进行走访百年红色经典，感受建党100周年广东红色革命文化洗礼，赓续红色基因，传承初心和使命。 2022年6月12日，暑期社会实践队组织“青年足记”寻访实践团。组织青年学生在重庆这一红色基地，参观与拜访重庆特色红色景点，学习党史。并进一步聚焦庆祝中国共产主义青年团成立100周年这一重大时间点，关注中国青年运动的光辉历程。以此为目的，在重庆地区开展红色路线打卡、红色足记寻访、以及红色精神宣扬活动。 重庆的美不仅体现在当下能看到的美景与能体验到的美食中，更体现在其厚重的历史与文化中。重庆作为四大直辖市之一，也是一座注入了红色基因的城市…	Hubei
1568	2020-12-21	转发微博【原微博】万科王石：房地产存量巨大，带来巨大的市场机会！然而风险更大！ 首先，老旧小区改造、棚户区改造、保障房、公租房是城镇化后期房地产市场的机会； 其次，全国住房可以满足40亿人居住，住房整体过剩，尤其是三四线，房地产增长期触顶； 最后人口出生率下降，住房需求持续萎缩，尤其是三四线人口持续流失，住房需求萎缩越来越明显。	Henan
1569	2020-12-21	老旧小区改造，就这？ ​​	Beijing
1570	2020-12-21	领导留言板>地方领导>河北省>邯郸市>邯郸市市长樊成华 咨询一下城市更新项目进展	Hebei
1571	2020-12-21	领导留言板>地方领导>黑龙江省>黑龙江省委书记许勤 请您帮忙！	Heilongjiang
1572	2020-12-21	[重庆区县吧]江北鲤鱼池片区的长安三工厂城市更新项目今日举行签约及开工仪式	Beijing
1573	2020-12-21	观济南｜路过济南市天桥区工人新村的“小惊喜” 城市更新还可以这样“玩” http://t.cn/A6a2wHqN ​​	Sichuan
1574	2020-12-21	“两高”铺就重庆人幸福生活康庄大道	Chongqing
1575	2020-12-21	苏州吴江：城市更新“规划图”渐成“实景图” http://t.cn/A6a2wYSA	Shandong
1576	2020-12-21	深圳南山村旧改 大族集团城市更新旧改 放眼望去都是海的回迁房	Beijing
1577	2020-12-21	“晚上召开“小板凳议事会”改造居民环境”山西青年报记者孟存田 通讯员庞敏 6月20日晚，阳泉市居馨社区书记、工作人员、党员代表及小区居民开展议事，就37号楼老旧小区改造房顶违建拆除问题共同协商解决办法。居馨花园37号楼是建成20多年的老旧小区，共有3个单元，居民42户。该小区由于建成年代久远，不少顶楼住户家里存在房屋漏水的问题，6户居民在楼顶搭建挡雨棚，顶楼6户居民代表担心改造拆除挡雨棚后会导致屋顶漏雨。为切实解决群众反应关于老旧小区改造中存在的问题，推进阳泉市居馨花园37号楼老旧小区改造工作。会上由3个单元的居民代表们各抒己见，他们表示老旧小区担心改造后会存在一些工艺问题及隐患。面对居民代表的提问，社区工作人员对他们的疑惑现场进行一一解答，并重述了37号楼的改造方案（改造的范围、施工清单），并对老旧小区改造政策再次进行宣传。 改变的是环境，凝聚的是人心，在老旧小区改造过程中，居馨社区通…	Shanxi
1578	2020-12-21	转发//@闵行-华漕:转发微博【原微博】【重点聚焦“新赛道”发展载体，沪特色产业园区增至53个（附图解）】#最新# @经济和信息化在线-上海 介绍，上海市在2020、2021年连续两年发布40个特色产业园区。今天正式推出第三批13个特色产业园区，重点聚焦“新赛道”发展载体。来看图解↓ ​​	Shanghai
1579	2020-12-21	老旧小区改造，公示结果不满意，投诉无门	Unknown
1580	2020-12-21	铁路总部片区城市更新项目134栋房屋拆除工程（北站西二路西侧片区）施工/标段评标结果公示开干 ​​	Shanghai
1581	2020-12-21	转发微博【原微博】#同心向未来#【曹杨新村五年间打造15分钟社区生活圈】1951年10月29日，新中国首个工人新村曹杨一村动工修建。当年，入住的都是劳动模范和先进工作者，他们也是最早一批用上马桶的市民。历经风雨，这里渐渐老去。2019年12月，曹杨一村成套改造项目启动，老居民终于迎来了新住房。作为“十四五”期间的城市更新示范社区，曹杨新村街道为10.6万居民打造“宜居、宜业、宜游、宜学、宜养”的#15分钟社区生活圈# ，焕新的曹杨正向幸福生活迈进。 （@话匣子 FM）http://t.cn/A6aADgiB	Shanghai
1582	2020-12-21	深圳城更诉求——”制造业回流“ ​​	Guangdong
1583	2020-12-21	如何在历史文化传承和城市更新发展中，找到有效的平衡？	Beijing
1584	2020-12-21	做市中心的垃圾桶，这边够格吗？	Beijing
1585	2020-12-21	做市中心的垃圾桶，这边够格吗？	Beijing
1586	2020-12-21	获奖：昆明市城市设计导则	Beijing
1587	2020-12-21	王富海：新时代面向规划实施的地区总设计师制度探讨	Beijing
1588	2020-12-21	最新规划公示！光明又一综合新城区即将崛起！	Beijing
1589	2020-12-21	争创天府旅游名县 | 渠县举行“阙里賨都·忘忧渠县”第二届文化旅	Beijing
1590	2020-12-21	5年期4.45%，6月LPR利率维持不变！业内：未来仍有下行空间	Beijing
1591	2020-12-21	重庆礼嘉热度没了？这怎么行！安排一波	Beijing
1592	2020-12-22	『海外行思 | 读懂“土地财政”，玩转城市更新』http://t.cn/A6a2PKjN ​​	Hainan
1593	2020-12-22	转发微博【原微博】【11.11福利大放送】公务员面试-社会现象题常考的18个话题，每个话题之下，都整合了一部分例题，一共小50道。有之前的示范答题，有文字内容。我终于知道大家为啥问我要现成的，因为我自己在很熟悉的情况下一动不动整理了4个小时[微笑][微笑]太累了！！里面有很多文章是会员专属的，也有公开的，大家按照需要各取所需。 （一）社会现象常考话题 18个话题目录和链接： 1.大学生就业话题 2.教育话题 3.互联网+话题 4.脱贫攻坚话题 5.企业话题 6.养老类 7.政府行为类话题 8.旅游发展话题 9.法律话题 10.道德失范话题 11.环境保护类话题 12文化话题，文化自信、传统文化不被重视、传统手工艺失传，文创产品 13.民生话题 14.干部管理（选拔、任用、监督、党风廉政建设等） 15.经济发展话题（代经济、经济转型等） 16.疫情话题，疫情期间发生的一些事情 17.粮食安…	Jiangxi
1594	2020-12-22	智库研报 ▎楼市格局剧变，房企出路“虽险犹宽”	Beijing
1595	2020-12-22	鼎鸿更新项目日报【2022】6月20日-21日：看点：【权利人核实】3项⭐ 龙岗布吉新城片区，共计353处权利人（第三批）⭐ 龙华松元厦向西片区，拆约15万㎡⭐ 龙岗布吉新城片区，共计303处权利人（第二批）【计划草案】1项⭐ 光明光晟工业园更新，拟拆10.5万㎡【计划调整】1项⭐ 盐田洪安围片区，拟拆10.5万㎡，拟更新方向为居住、商业等...🔴 更多900+项目全流程信息均在#szding##深圳城市更新##旧房改造##楼市杂谈# 深圳 http://t.cn/A6a27KOi	Guangdong
1596	2020-12-22	东莞市塘厦莲湖新村小区消防栓管道及给水管道改造工程 施工问题 (第三次问政)	Guangdong
1597	2020-12-22	领导留言板>地方领导>山东省>青岛市>市北区委书记 福岭嘉苑小区有个居民活动的小广场，由于长期踩	Shandong
1598	2020-12-22	领导留言板>地方领导>河北省>保定市>保定市委书记党晓龙 老旧小区改造都快完成了，还有违建没有拆除	Hebei
1599	2020-12-22	品牌营销推陈出新，长安汽车打响“文化牌”，在创新共融中求发展。近日，长安汽车推出“文化战略”，先是与河南广播电视台共同打造了一支名为《百万双雄 进化之路》的传统文化美学大片；接着又在抖音直播间上演“长安汽车619年中免税购车盛典”直播狂欢音乐会；再到打造长安文化国际商业街。品牌营销推陈出新，长安汽车打响“文化牌”，在创新共融中求发展。5月20日，长安汽车旗下的2022款逸动PLUS & 2022款CS35PLUS进阶上市，值此之际，长安汽车携手河南广播电视台“热门IP”《龙门金刚》，共同打造了一支名为《百万双雄 进化之路》的传统文化美学大片。该支TVC吸引了无数人在线观看。长安汽车含蓄真挚地表达始终如一、不断进取的品牌初心。6月19日，“长安汽车619年中免税购车盛典”在长安汽车云车展抖音直播间精彩上演，长安汽车拥抱新媒体快速转变营销逻辑，首创明星深度协作模式，邀请单依纯、逃跑计划乐队等…	Guangdong
1600	2020-12-22	老旧小区改造不以人为本	Unknown
1601	2020-12-22	转发微博【原微博】城市更新应当是让市民们生活的更好。 昨天，北京公布了《北京市城市更新条例》（征求意见稿）。读过之后有一些疑惑，还需要进一步的研究。 我对此思考的问题首先是： 第一，这个条例的内容是否符合《立法法》规定的权限与《民法典》.《国有土地上房屋征收与补偿条例》的程序和实体性的规定？ 第二，将来《条例》一旦实施是否有利于公民的财产权保护和社会的协调稳定发展？ 坦率的说，如果这个条例的实施带来的是扰民，而主要为了落实规划且仅仅对土地财政有利，那么不搞更好。 我前年就开始动笔，想利用疫情在家休息的时间写一本《城市更新法律实务》的书。然而与出版社联系和提纲都弄好了，写到一半却写不下去了，因为按照现行各地的做法，城市更新越来越像拆迁的白手套了。写书的人写出的文字必须是自己理解的并且认可的东西，如果我自己都有疑惑，是没办法写成著作去给别人做参考的。	Fujian
1602	2020-12-22	寻找下一个华润城，区府叠加旧改迎来终极爆发	Beijing
1603	2020-12-22	转发微博【原微博】【成都出台“稳增长40条”措施，对二孩及以上家庭购房给予支持】#成都稳增长40条# 6月21日，成都市人民政府印发《增强发展韧性稳住经济增长若干政策措施》，共9方面40项政策措施。 其中提到，支持刚性和改善性住房需求。进一步完善促进房地产平稳健康发展的政策措施，对引进人才、二孩及以上家庭等购买商品住房（含二手房）按照相关规定给予适当支持。完善住房领域金融服务，对保障性租赁住房有关贷款不纳入房地产贷款集中度管理，支持房地产开发企业和建筑企业合理融资需求，对房地产开发贷款到期还款困难的，可酌情予以展期或续贷，保持房地产融资平稳有序。鼓励将老旧小区改造中收储的老旧住房和符合条件的居民自有住房纳入保障性租赁住房。	Sichuan
1604	2020-12-22	码住[吃瓜]【原微博】图解--2022年辽宁省政府工作报告 ​​	Guangdong
1605	2020-12-22	发布了头条文章：《城市更新点子多 市民群众有收获》 http://t.cn/A6a2v8TZ ​​	Inner Mongolia
1606	2020-12-22	城市更新点子多 市民群众有收获	Beijing
1607	2020-12-22	城市更新点子多 市民群众有收获	Beijing
1608	2020-12-22	新城控股2021年可持续发展报告荣获“五星级”评级	Beijing
1609	2020-12-22	领导留言板>地方领导>河北省>保定市>保定市委书记党晓龙 老旧小区改造不以人为本	Hebei
1610	2020-12-22	河北石家庄市鹿泉区福康小区阳台窗户漏水 望解决	Hebei
1611	2020-12-22	凝聚恒信力量，绘就更高质量的人居画卷	Beijing
1612	2020-12-22	东部这个板块正在低调补缺	Beijing
1613	2020-12-22	#反对加装电梯# //@戈森16:逼死人也不会停下他们贪婪的恶行！坚决#反对加装电梯# ，祸国殃民！【原微博】加装电梯逼死人！但全网都会被和谐掉！为什么？因为影响他们利益呗。低层是不是不配做人？#坚决反对加装电梯##老旧小区改造##老小区加装电梯# ​​	Guangdong
1614	2020-12-22	深圳市宝安区铁岗旧村鹏瑞城市更新项目	Beijing
1615	2020-12-22	深圳市宝安区铁岗旧村鹏瑞城市更新项目	Beijing
1616	2020-12-22	领导留言板>地方领导>江苏省>无锡市>新吴区委书记 老旧小区改造施工扬尘满天飞及货物堆放乱放	Jiangsu
1617	2020-12-22	【老小区上千平米违建“危机四伏” 集中拆除“一步到位”！】涪城区体运村路72号市检察院家属区，修建于上世纪90年代，小区2栋、3栋楼下及楼顶，业主私自搭建#彩钢棚#，总面积约1000平米，用于饲养鸽子，堆放杂物等，看似便民的背后，却“危机四伏”……日前，该家属区正在着手老旧小区改造，为配合改造工作，涪城区综合行政执法局联合街道办、社区，对#违法搭建#的彩钢棚依法进行拆除，预计6月22日前拆除完毕。#违建# http://t.cn/A6aAsYRf	Sichuan
1618	2020-12-22	发布了文章 《2021年北京老旧小区改造名单——中心城区》 http://t.cn/A6aAsAib ​​	Beijing
1619	2020-12-22	中牟县老旧小区改造	Henan
1620	2020-12-22	浏阳市委 市委书记 朱东铁 浏阳市浏发集团集里材市场老旧小区改造造成房屋漏水开裂	Hunan
1621	2020-12-22	四大对策破解城镇老旧小区改造四大难题	Beijing
1622	2020-12-22	😍京基炳坑旧改🔥火热拆除中🔥😊1年拆房 2年建房 3年拿房😊不限购住宅 全国人民可买[色]14号线上盖 自带大型商业✅70㎡起 直接跟京基签约 深圳·炳坑 http://t.cn/A6aAFdHT ​​	Guangdong
1623	2020-12-22	//@文明南昌县:河北省邯郸市：提升改进老旧小区 增强群众幸福指数【原微博】#点滴文明 美好生活# 【河北省邯郸市：提升改进老旧小区 增强群众幸福指数】为持续巩固文明城市创建成果，坚持以人民为中心的文明城市建设理念，将老旧小区改造提升列为文明城市创建重点任务，按照“科学管理、便民惠民、常态长效”的原则，着眼于办好群众身边实事，提升城市文明程度，由市房管局负责连续三年把老旧小区改造工作列入全市20项民心工程和10件民生实事，累计投资25.8亿元，大力推进全市1064个老旧小区改造，延伸管理链条，提升服务水平，惠及50万余人，切实增强群众的获得感、幸福感、安全感。http://t.cn/A66uvog5	Jiangxi
1624	2020-12-22	//@赤小歪:好事【原微博】#市政府召开常务会议#【研究老旧小区改造工作改革方案等事项】昨天下午，市政府召开常务会议，研究本市老旧小区改造工作改革方案等事项。市委副书记、市长陈吉宁主持会议。 ​​	Hubei
1625	2020-12-22	慧忠里D区老旧小区改造无阳台问题	Unknown
1626	2020-12-22	广州市黄埔区人民政府、广州市黄埔区人民政府龙湖街道党工委办事处为了面子工程政绩工程城市更新旧村改造不管弱势群体死活形式主义官僚主义自上而下官官相护欺上瞒下推诿扯皮忽悠糊弄弱势群体，甚至连正常业务办理百般刁难万般阻挠，脸色好不好看，我们也看不见，阎王好不好见咱也不知道，小鬼难缠我们到访一级重度视力残疾人受害人体验的是淋漓尽致，就连龙湖街道党工委办事处门口保安也视无忌惮公开公然欺凌侮辱、恐吓威胁到访手无寸铁一级重度视力残疾人受害人，现场预约办事都拒不给到访求助求决受害人一级重度视力残疾人预约，难道就是“广州市黄埔区委、区人民政府、广州市黄埔区人民政府龙湖街道党工委办事处的官僚主义形式主义自上而下官官相护欺上瞒下推诿扯皮忽悠糊弄弱势群体的为人民服务的党委政府吗……？” 广州市黄埔区委区人民政府及各级党委政府为了面子工程政绩工程城市更新旧村改造不管人民群众死活，大搞一刀切，未批先拆等给人民群众带…	Guangdong
1627	2020-12-22	央企大爆发，连续拿下1300亿大标！	Beijing
1628	2020-12-22	1传统商住板块以龙岗区政府为中心，定位是传统商住+政府职能板块。2大运新城板块以大运中心为中心，定位为大学新城+高端商办区域，未来的城市客厅。3宝龙科技板块定位为东进战略的核心区，高科技企业聚集中心+智能制造中心+高端商住配套区域；同时也拥有超750万㎡旧改体量，目前已有碧桂园、京基、中海等知名开发商入驻，打造居住与商业结合的宜居片区，逐步实现产城融合的良性发展。而水二项位于宝龙街道，属于宝龙科技城配套的高端住宅片区。01项目基本信息项目地址：龙岗区龙岗街道南约片区宝荷路与碧新路交叉口拆除用地面积：14.36万㎡开发建筑用地：7.93万㎡规划容积率：5.54规划计容积率总建筑面积：44万㎡规划住宅面积：35.3万㎡（含保障房4.2万㎡）规划配套：18班幼儿园，54班九年一贯制学校详情咨询：13423989873（微信同号）	Unknown
1629	2020-12-22	勤诚达 | 正式签约广州黄埔区长龙片旧村改造项目!	Beijing
1630	2020-12-22	【北京市政府召开常务会议 研究老旧小区改造工作改革方案等事项】财联社6月21日电，昨天下午，北京市政府召开常务会议，研究本市老旧小区改造工作改革方案等事项。会议强调，要坚持问题导向，聚焦群众需求，着力破解堵点褃节，用好政府引导作用和市场机制力量，支持鼓励社会资本投入，形成多方积极参与、群众共同治理的老旧小区改造工作格局。要加强政策指导、资源整合和任务统筹，建好用好数据信息平台，抓好施工质量安全管理，细化各项配套措施，确保改革方案落实落地。	Guangdong
1631	2020-12-22	e线追踪：旧改停工几个月 居民期盼加快进度	Hubei
1632	2020-12-22	转发微博【原微博】【“颜值”提升！背街小巷变身“幸福街”】近日，四川成都。记者来到锦江区马家沟街，街旁的墙上，各类生机盎然的绿植与手绘画相映成趣，大自然的生动笔触描绘出一幅幅夏日创意景观画。去年，成都市锦江区对马家沟片区老旧小区改造中，对这条长300米的街道进行了改造，在墙上绘画、边角改造和修缮以及种植绿植等，使得人居环境得到极大改善。 http://t.cn/A6Xd344N	Sichuan
1633	2020-12-22	白石洲旧改 绿景白石洲“旧改航母”正式起航，全速推进咨询热线13824358332刘经理#白石洲旧改#深圳旧改城市更新#光明大街旧改#沙井华润金蚝小镇 深圳·白石洲(地铁站) http://t.cn/A6aAkJqR ​​	Guangdong
1634	2020-12-22	城市展厅开放！石家庄城市更新一号作品亮相，价格……	Beijing
1635	2020-12-22	关于反映海达一横路申达小区旧房改造未通电的问题	Hainan
1636	2020-12-22	三个走在前｜山东青岛：城市更新建设 打开高质量发展新空间 http://t.cn/A6awuKsU	Shandong
1637	2020-12-22	本人应聘的中交65%控股的城市更新项目公司财务主管，请问有没有懂哥知道这个算中交正式编制吗？是否有一样的薪酬制度，每年涨薪什么的	Unknown
1638	2020-12-22	【中国香港亿万富翁郑家纯旗下伦敦房地产开发商KnightDragon将发行证券型Token】6月21日，据福布斯报道，中国香港亿万富翁郑家纯旗下伦敦房地产开发商KnightDragon宣布将发行100,000枚证券型Token「KDB4」，持有者将有权分享KnightDragon4号楼产生的毛利润的80%。这座拥有191个单元的塔楼是UpperRiverside开发项目的一部分，也是英国最大的城市更新项目之一。	Anhui
1639	2020-12-22	深圳城市建设者 勤诚达25周年离不开每一个“勤行者”	Beijing
1640	2020-12-22	名单公布！下月启动！扬州这些老小区将改造！	Beijing
1641	2020-12-22	上饶玉山县：老旧小区改造完工了 170万工程款何时结算？	Jiangxi
1642	2020-12-22	转发微博【原微博】方正中期化工建材研究员--魏朝明#玻璃##纯碱# 玻璃： 春节过后，玻璃生产企业一直在等下游的集中补库。尽管百般不易，玻璃企业仍然经受住了疫情散发、物流不畅的考验，依靠近几年积累的盈利和成功经验，从惊蛰坚持到了芒种。当前玻璃生产企业库存持续累积，仅次于2020年二季度高点为历史次高；原燃料价格高企，现货价格阴跌，行业大面积亏损的困境，但似乎也只能硬扛，一时无解；南方雨水增多，部分地区户外施工受到一定程度影响，下游本已偏弱的补库需求或再度延后，阴雨天气增多，对库存货物质量担忧更增加了行业的恐慌氛围。6月上旬玻璃原片现货价格再创调整新低，旬末部分厂家交割品出厂价跌破1700元关口。期货盘面多空对垒，主力09合约持仓近110万手。据闻空方资金的目标是现金流成本1600-1400一线，考虑到玻璃生产企业正处于囚徒困境，倒也合理。从盘面走势、持仓量和仓位集中度上看，空方赢面挺大。…	Shanghai
1643	2020-12-22	转发微博【原微博】【上海城中村改造要全面提速】李强：要进一步增强抓好城市更新工作的紧迫感，多算大账、政治账、民心账、长远账，以更大决心再提速、再扩容、再加力。要把城市更新作为回应群众关切的实际行动，作为促进经济恢复重振的重大举措，作为提升城市功能品质的重要载体，锚定目标，实实在在补短板、抓推进。 旧区改造要全面深化，成片二级旧里以下房屋改造要一鼓作气、决战决胜、早日完成。城中村改造要全面提速，强化政策支持，盘活优势资源，让有品牌、有实力、有经验的市场主体更好参与进来，高标准开发、高效率推进。旧住房更新改造要能快则快，坚持分类施策，安全隐患突出的要尽早启动。加快推进成街坊的改造，从整体上优化公共服务设施布局。http://t.cn/A6avA8iD	Shanghai
1644	2020-12-22	发布了头条文章：《公告】沈阳市皇姑区城市更新局资产拆除项目(麒麟酒店北、宝岩南)》 http://t.cn/A6aADq9E ​​	Inner Mongolia
1645	2020-12-22	公告】沈阳市皇姑区城市更新局资产拆除项目(麒麟酒店北、宝岩南)	Beijing
1646	2020-12-22	#我为群众办实事#6月21日，冶金村社区第七网格党支部在社区夕阳苑召集党员群众代表开展冶金一村城市更新项目民主协商会。冶金一村目前正在处于老旧社区改造阶段，结合创建全国文明城区工作，在现场征集党员群众的意见，对目前改造中存在的问题加以分析，在会上支部书记陈颜玲给大家介绍了一下项目进展情况，希望党员代表可以起到模范作用，在项目改造过程中可以积极向一村的居民征求好的意见，2022年仍然以“我为群众办实事”为落脚点，持续为提升改善人民居住生活质量为目的，持续良好推动冶金一村城市更新项目工作。	Chongqing
1647	2020-12-22	《实时标讯》济南市莱芜区西关（一期）社区物业单位采购项目招标公告	Beijing
1648	2020-12-22	聚焦群众身边文明 营口市高质量打造“15分钟便民生活圈”	Beijing
1649	2020-12-22	转发微博【原微博】#丰台发布# 【丰台区统筹疫情防控和稳定经济增长的实施方案】为贯彻落实党中央“疫情要防住、经济要稳住、发展要安全”的要求和国家、本市稳经济相关政策措施，高效统筹疫情防控和经济发展，统筹发展和安全，稳增长稳市场主体保就业，全力完成经济社会发展目标任务，特制定本实施方案。#妙笔生花看丰台##齐心协力 同心抗疫#	Beijing
1650	2020-12-22	领导留言板>地方领导>山西省>太原市>太原市市长张新伟 太原市杏花岭平民路平民小区违建2年一直未拆除	Shanxi
1651	2020-12-22	东仰陵拆迁“让路”天山大街 7月中旬实现全线贯通	Beijing
1652	2020-12-22	2022研究生联合设计结课发表交流会今天下午在云端顺利举行。本次课题选址重庆渝中七星岗，非常庆幸疫情期间能够在学期之初抓住时机，组织了为期一周的现场调研工作坊，为同学们一学期的设计研究打下了良好的基础。课题以通远门-打枪坝水厂周边地区为研究对象，从城市设计角度，探讨了城市更新的策略与方法。来自清华大学、早稻田大学、重庆大学、中国科学院大学、华侨大学、澳门科技大学和华南理工大学等7所院校的50多位研究生和近20位老师参加了此次教学活动，经过多场讲座共享和多轮线上联合评图，最终提出了17套符合山城实际的、各具特色的设计方案，希望能为渝中七星岗街道的城市更新工作提供一些有益的启示，也希望同学们在课程中有所收获。接下来，作业将在重庆现场公开展览并结集出版。期待下一年的联合设计能够在线下正常进行(文字转自张路峰教授）	Fujian
1653	2020-12-22	共17幢！沈家门片区2022年教场楼群老旧小区改造项目招标	Beijing
1654	2020-12-22	领导留言板>地方领导>甘肃省>天水市>天水市市长王国先 罗玉小区钉子户问题	Gansu
1655	2020-12-22	品牌联盟 | “双碳”目标背景下资源型城市困境与金融创新出路	Beijing
1656	2020-12-22	@微博银川 @问政银川 @银川发布 @直播银川 @银川市民大厅 @银川晚报 @银川生活 @银川新闻网 看看银川自强巷33号老旧小区改造后和以前还是没有区别 小区内没有监控设施 丢电动车都是常事 给物业反应也不作为 只有小区大门有两个监控 还都是摆设 不能使用 小区环境电线电缆乱拉 安全隐患很大！小区无门禁设施 楼道照明设备不完善 没有消防安全通道等等一系列安全隐患！这都是小区居民的心声！望各单位媒体及领导给予督查及回复！反应不是一两次了 希望做出实质性的进展！银川·自强巷 银川·自强巷	Ningxia
1657	2020-12-22	青岛推出消防验收八项措施，消防验收备案推行告知承诺制！近日，青岛市住房和城乡建设局创新推出《优化城市更新中建设工程消防验收八项措施》和《关于城市更新中建设工程消防验收备案推行告知承诺优化营商环境的通知》。据悉，“八项措施”旨在持续深化建设工程消防验收领域改革创新，进一步优化营商环境、提升审批服务效能，助力城市更新和城市建设三年攻坚行动。 青岛	Shandong
1658	2020-12-22	俊发交房宣言：承诺是金 源自稳健品质	Beijing
1659	2020-12-22	南湖天地一周年：差异化运营的背后	Beijing
1660	2020-12-22	领导留言板>地方领导>北京市>北京市委书记蔡奇 慧忠里D区老旧小区改造无阳台问题	Beijing
1661	2020-12-22	COOC聚力 | 太原轻资产管理合作签约！城市深耕迈出跨越性一步	Beijing
1662	2020-12-22	//@用户7656052233:转发微博【原微博】分享图片 ​​	Henan
1663	2020-12-22	2022关注-济南市莱芜区西关（一期）社区物业单位采购项目招标公告	Beijing
1664	2020-12-22	广东装配式培训-政府工程60%装配式广东中山市绿色建筑实施方	Beijing
1665	2020-12-22	【城市精细化管理】阿荣旗：老旧小区改造惠民生	Beijing
1666	2020-12-22	北京市司法局出台二十四条举措助力“稳经济”	Beijing
1667	2020-12-22	#绿建资讯# 生态环境部印发《减污降碳协同增效实施方案》，提出多措并举提高绿色建筑比例，推动超低能耗建筑、近零碳建筑规模化发展，鼓励在城镇老旧小区改造、农村危房改造、农房抗震改造等过程中同步实施建筑绿色化改造。 ​​	Beijing
1668	2020-12-23	武汉老旧小区改造银厦公寓 康强武汉大学	Beijing
1669	2020-12-23	武汉老旧小区改造银厦公寓康强武汉大学以前的事情，搞到WJ上面去了，不好处理，拖了点时间。 现在问题解决了，遇到了，杠杠的屋顶治漏专家。 项目负责人亲自上，带着本家亲戚老师傅。清除，砌墙，做防水层。 把水泥钢网敲开，做新旧结合。 正准备抢工晚上做防水，大雨下来了。 留下三人老师傅，继续清理。铺好编织袋，遮雨，引导遛沟的水。 工序责任，非常强烈。 给市长信箱的信，又被找到了。问了问我，所有的问题都解决了。 预制板平台做东方雨虹沥青加卷材。楼顶被固若金汤。后面都做一遍，不放过一针漏雨。 和平街综合执法队领导也来看了拍照，该拆的，屋顶治漏中建三局，也帮着拆了，是工作成果。 要个人拆也拆不了，那么多垃圾，要从七楼顶，运到一楼，用吊车调。 前后邻居家，每家4平方小房，只能做衣柜间。 前邻居把后邻居的女儿墙也打了，刚好是左右建筑的结合部，有一条缝隙。女儿墙刚好压在缝隙上。前邻居认为打了是硬道理，劝也没…	Hubei
1670	2020-12-23	领导留言板>地方领导>广东省>深圳市>福田区委书记 关于全海小学与福田花园旧小区共同建设的建议	Guangdong
1671	2020-12-23	转发微博【原微博】#方老视点[超话]# 谈 #西安生活# 青门新区住户渴望早日结束上甘岭无水吃生活 #老方话民生# 网友反映： 我是西安市未央区文景路青门新区住户，小区自2020 年五月老旧小区改造后就过上了无水吃用水难的尴尬生活，由于老旧小区改造未更换一至七层主供水管道，20多年房龄的老主水管道已经破烂腐蚀，供水无增压三楼以上住户用水难，高峰期甚至滴水没有，冬季没水用夏季更是吃水难。一楼住户用水三楼一滴水都没有，更别说六七层更是没水吃，洗衣，洗澡都要等到半夜凌晨。由于管道破损腐烂严重加上污水管与上水管道铺设在一个机井内，上水也被污染居民长期饮用被污染水质。多次与相关部门领导反应长达两年之久未解决。今日发帖期盼相关部门领导能够体察民情，早日解决青门新区住户用水吃水难的问题，万分感谢！ @西安发布@新浪陕西@华商网@华商报@西安同城@群众新闻网	Shaanxi
1672	2020-12-23	很美好的愿景。作为生于斯的武汉人，我应该看不到这些美好生活环境了。弟弟和父亲的冤屈，不被@武汉人社 和@健康中国 @健康武汉 @健康武汉官微 纠正，和公道对待，我也没法苟且偷生了【原微博】#武汉这个区又有新规划进展了# 武汉硚口区古田片区的学校、商业体、地铁等规划进展，快来看有没有你关心的[并不简单] http://t.cn/R2WxQOQ ​​	Hubei
1673	2020-12-23	领导留言板>地方领导>陕西省>西安市>碑林区委书记 八仙庵二期动向	Shaanxi
1674	2020-12-23	放水了【原微博】【下半年全国加速旧改又要提上日程？】近日，中国经营报报道称，“多地按下城市更新加速键”。上海《上海市加快经济恢复和重振行动方案》要求全面提速改造，年内新启动8个以上城中村改造项目；郑州的旧改房票政策；长沙市提出“差异化更新”理念；成都市则在国土空间总体规划中编制城市更新专章，划定173个更新单元；广州的城市更新在“防止大拆大建新规”发布后历经8个月的沉寂期后终于进入了轰油门阶段，黄埔、番禺、白云58条旧村加快推进…… 历史总是惊人的重演。这一波旧改托市稳经济的措施，是否能再现2015年棚改的奇效，有待考验。 #广州## 房地产# #地产杂谈#	Guangdong
1675	2020-12-23	凤凰不夜城开启石家庄文旅发展新模式	Beijing
1676	2020-12-23	领导留言板>地方领导>辽宁省>阜新市>细河区委书记 小区改造粗暴施工造成居民房顶漏水、墙面发霉	Liaoning
1677	2020-12-23	领导留言板>地方领导>陕西省>西安市>西安市市长李明远 关于西农棚户区城市更新	Shaanxi
1678	2020-12-23	【深入学习贯彻省第十二次党代会精神 | 济宁市住建局：推进区域协调发展 持续推动民生改善】济宁市住房和城乡建设局深入学习贯彻省党代会精神，推进区域协调发展，推动民生改善，为济宁争先进位、高质量发展贡献住建力量。济宁市住房和城乡建设局坚持“大济宁、全域化”发展理念，扎实推进区域协调发展，提速推动济宁至曲阜快速路、新机场、洸府河堤顶路等重大基础设施建设，加快推进“中心城区、都市区、全市域”梯次融合、协同发展，全力打造全国都市区建设示范城市。同时，抢抓省级城市更新试点机遇，加快推进共青团路北延、济安桥路与车站西路立体化改造、吴泰闸路-常青路改造、环形天桥等城建重点项目建设，科学实施、按期完成全市225个、184.5公里合流制道路雨污分流改造，全面提高城市韧性和综合承载力。济宁市住房和城乡建设局党组书记、局长刘春光介绍，“纵深推进新旧动能转换，加快培育城市新经济增长点。深入实施建筑业行业助企攀登…	Shandong
1679	2020-12-23	分享图片 ​​	Tianjin
1680	2020-12-23	月初发的贴子，回复说督促施工单位，已经月底了连个影子都没有，楼宇门什么时候能安锁、安门铃？门也关不严，只是拿泡沫胶填上的，也不抹水洗。什么路灯、监控根本就没干。过两个月又冬休了，活还能不能干了？	Unknown
1681	2020-12-23	银川市2022年老旧小区改造计划公布！改造内容有哪些？	Beijing
1682	2020-12-23	总投资2768亿元！河南6月份开工48个重大项目	Beijing
1683	2020-12-23	坚朗五金研究报告：集成化五金龙头，平台赋能进击千亿市场	Beijing
1684	2020-12-23	领导留言板>地方领导>内蒙古自治区>呼和浩特市>呼和浩特市委书记包钢 二毛小区楼顶油毡风刮起	Inner Mongolia
1685	2020-12-23	村里如果盖房必须邻居签字同意，但加梯就一路绿灯，连法律也是。【原微博】案例速递 | 加装电梯影响采光？好邻居对簿公堂到底谁占理？法官明断案 近年来，随着老旧小区改造以及老旧小区加装电梯工作的不断推进，不少老旧小区的居民们都纷纷竖起大拇指，因生活环境的变化与便捷感到舒心。但是对于老刘来说，却因为小区加装电梯一事和相邻楼栋的邻居发生了矛盾，让他很是郁闷。邻居老赵认为加装的电梯影响了采光，便百般阻拦施工，无奈之下，老刘诉至法院。近日，我市法院审结该起排除妨害纠纷案，好邻居到底谁占理？一起来瞧瞧…… 突生变故——“一路顺风”的电梯加装“戛然而止” 老刘和老赵居住在扬州一老小区内，老刘住在某栋的顶楼，老赵住在其相邻楼栋的1楼。 “我都60多了，上下楼实在是吃力得很，现在有了好政策，我们老小区也能加装电梯了，我可太激动了！”常年因上下楼困扰的老刘在咨询好了相关政策后，便开始着手联系本单元的邻居们一起…	Zhejiang
1686	2020-12-23	2022安徽事业单位考试面试题及解析（三十五）	Beijing
1687	2020-12-23	2022安徽事业单位考试面试题及解析（三十五）	Beijing
1688	2020-12-23	太平街17号院改造问题	Henan
1689	2020-12-23	一辈子住老旧小区的人内心会自卑吗？	Beijing
1690	2020-12-23	“双提升”专项行动 | 昭通市招商引资提档升级凸显“多重效应”	Beijing
1691	2020-12-23	“双提升”专项行动 | 昭通市招商引资提档升级凸显“多重效应”	Beijing
1692	2020-12-23	转发微博【原微博】#青岛城事# 今年以来，青岛深入实施城市更新和城市建设三年攻坚行动，安排全年攻坚项目1225个，上半年在建项目已达1008个http://t.cn/A6aZca45 ​​	Jiangsu
1693	2020-12-23	//@南京城管: 转发微博【原微博】【国务院办公厅关于印发城市燃气管道等老化更新改造实施方案（2022—2025年）的通知】城市（含县城，下同）燃气管道等老化更新改造是重要民生工程和发展工程，有利于维护人民群众生命财产安全，有利于维护城市安全运行，有利于促进有效投资、扩大国内需求，对推动城市更新、满足人民群众美好生活需要具有十分重要的意义。为加快城市燃气管道等老化更新改造，制定本方案。http://t.cn/A6XdXnVs	Jiangsu
1694	2020-12-23	【奋力推进城市更新工作 出新出彩】番禺区城市更新局组织主题党日活动近日，番禺区城市更新局到区委“老城市新活力‘四个出新出彩’研读站”开展“党建引领 奋力推进城市更新工作出新出彩”主题党日活动，推动全体党员干部树牢宗旨意识、传承历史文化，更加读懂广州、热爱广州、奉献广州。活动中，该局组织观看《“五步研读法”专题培训》视频，并对《关于在城乡建设中加强历史文化保护传承的意见》的有关内容进行重点带学，要求切实做好历史文化遗产的保护、利用、传承工作，延续历史文脉，采用“绣花”“织补”等微改造方式，妥善处理新城和老城的关系，避免出现“千城一面、万楼一貌”的现象，科学稳妥有序推进城市更新。在参观学习中，该局全体党员干部结合自身工作实际，紧紧围绕“老城市新活力 四个出新出彩 ”“守住生态文明底线”“百幅地图看千年广州历史变迁”等学习主题深入开展研讨分享。通过沉浸式的红色体验教育，充分领略广州“老”与“新…	Guangdong
1695	2020-12-23	周天三条新闻 从早上8:20上到晚上21:30周一稿子全部写掉生产队的牛都不敢这么干😵‍💫 ​​	Zhejiang
1696	2020-12-23	油价进入10元时代！如何才能住得更省钱？	Beijing
1697	2020-12-23	天河再卖多少地，都不会有第二个“珠江花城”了	Beijing
1698	2020-12-23	慕了！徐州这个52岁“高龄”小区换新颜	Beijing
1699	2020-12-23	META CITY|天元府城市展厅今日开放，上海中心区TOD城市藏品	Beijing
1700	2020-12-23	挺起脊梁看转型	Beijing
1701	2020-12-23	阳光花苑小区改造没安装进车门禁	Hubei
1702	2020-12-23	白石洲是目前深圳所有旧改项目里 地段最好、进度最快、最靠谱的、万众瞩目的项目！项目自带3所九年制公立学校，大型商业综合体！没有购房名额的、自住的、投资的，此项目都是首选！ 一期3年即可拿房！[太阳]独家真一期货源！（01-10地块）☎️：13824358332刘经理 深圳·白石洲(地铁站) ​​	Guangdong
1703	2020-12-23	佳兆业集团罗婷婷上任首席财务官，她的上任会给该集团带来哪些改变？	Beijing
1704	2020-12-23	在基础设施建设上实现新突破——学习贯彻省党代会精神系列述评④编者按击鼓催征开新局，奋楫扬帆新征程。中国共产党甘肃省第十四次代表大会胜利闭幕，连日来，陇南全市上下以学促行，从取得的成就中坚定发展信心，从奋斗目标中找准发展定位，从工作部署中明确发展路径，锐意进取、奋发有为，以强烈的责任感、使命感和紧迫感学习贯彻落实省党代会确定的各项目标任务，在学习上用心，在落实上用力，在实干上用劲。今起，陇南日报、陇南发布微信平台将刊发系列述评，全方位反映我市党员干部群众奋进新征程、建功新时代的生动实践，今天推出《在基础设施建设上实现新突破》，敬请关注。在基础设施建设上实现新突破——学习贯彻省党代会精神系列述评④基础设施建设是城市发展的根基，是民生保障的基石，推进基础设施建设，对推动社会经济发展具有基础性作用。“坚定不移补短板强弱项，加快构建覆盖城乡、功能完备、支撑有力的现代化基础设施体系。”省第十四次党代…	Gansu
1705	2020-12-23	消防三分钟 | 徐工集团与协鑫集团签署新能源产业合作协议；	Beijing
1706	2020-12-23	广东深圳市招商臻城花园项目最新进展情况	Beijing
1707	2020-12-23	转发微博【原微博】#奋进吧山东##山东省第十二次党代会##深入学习贯彻省第十二次党代会精神##牢记嘱托走在前 勇担使命开新局#《聚焦省党代会 | 城市更新 步步“精”心》 http://t.cn/A6aAWnGG ​​	Shandong
1708	2020-12-23	[城市规划吧]中国城市规划学会城市更新委员会算一级学会吗	Beijing
1709	2020-12-23	中国共产党沧州市第十届委员会第五次全体会议决议	Beijing
1710	2020-12-23	中交二航造！广东东莞东江南支流港湾大桥通过交工，东海油库码头项目位于东莞市沙田镇，东江南支流东岸海域，用海类型为交通运输用海中的港口用海，海域使用总面积为1.8018公顷，其中透水构筑物用海0.1382公顷，港池用海1.6636公顷，共使用岸线169米。该土地是继妈湾广聚亿升7万平米土地被纳入城市更新后第二块重要土地资产，公司将与当地政府商谈整备补偿协议。	Guangdong
1711	2020-12-23	中共沧州市委十届五次全会召开	Beijing
1712	2020-12-23	二批次12宗“压箱底”黄金地块全面解析	Beijing
1713	2020-12-23	二批次12宗“压箱底”黄金地块全面解析	Beijing
1714	2020-12-23	远洋不搞了？【原微博】位于江北鲤鱼池片区的长安三工厂城市更新项目今日举行签约及开工仪式。该城市更新项目占地面积约1950亩，拟分三期开发建设，总投资约208亿元。其中，一期将建设长安科技创新中心、长安文化国际商业街；二、三期主要为周边老旧小区拆除或改造，以及公共配套设施的完善。 ​​	Chongqing
1715	2020-12-23	领导留言板>地方领导>陕西省>西安市>西安市市长李明远 长安区文化街医药公司水压不足问题	Shaanxi
1716	2020-12-23	领导留言板>地方领导>陕西省>西安市>西安市委书记方红卫 老旧小区改造完成房屋漏水	Shaanxi
1717	2020-12-23	领导留言板>地方领导>河南省>河南省省长王凯 南阳汉城河城市更新拆迁赔偿不合理问题求助	Henan
1718	2020-12-23	发布了头条文章：《石家庄市城市更新基金子基金托管机构遴选项目招标公告项目所在地区》 http://t.cn/A6aATIsJ ​​	Inner Mongolia
1719	2020-12-23	2021年初，江西省南昌市西湖区推出“幸福圆桌会”机制，把老百姓们的问题都清楚地让干部知道，直接和民众面对面解决问题 ​​	Jiangxi
1720	2020-12-23	石家庄市城市更新基金子基金托管机构遴选项目招标公告 项目所在地区	Beijing
1721	2020-12-23	#四川身边事##城市更新#《爱奇艺潮流文化坊等多个市级文创产业园区、特色街区、特色村（社区）评审结果出炉》成都市市级文创产业园区、文创特色街区、文创特色村(社区)评审结果出炉，并予以公示，包括爱奇艺潮流文化坊、成都国际非遗创意产业园、成都音乐产业园等。http://t.cn/A6awYST6 ​​	Shanxi
1722	2020-12-23	领导留言板>地方领导>安徽省>合肥市>瑶海区委书记 老旧小区改造，公示结果不满意，投诉无门	Anhui
1723	2020-12-23	领导留言板>地方领导>安徽省>安徽省委书记郑栅洁 老旧小区改造项目和水表出户费用	Anhui
1724	2020-12-23	领导留言板>地方领导>山西省>晋中市>晋中市委书记吴俊清 路家巷18号求助	Shanxi
1725	2020-12-23	领导留言板>地方领导>黑龙江省>黑龙江省省长胡昌升 红河一街区老旧小区改造不达标，	Heilongjiang
1726	2020-12-23	地铁、学校、商业体……这个片区安排了！	Beijing
1727	2020-12-23	同衡多项目入选北京历史文化名城保护优秀案例汇编集(2013年-2022)	Beijing
1728	2020-12-23	同衡多项目入选北京历史文化名城保护优秀案例汇编集(2013年-2022)	Beijing
1729	2020-12-23	转发微博【原微博】#潍坊城事#【定了！潍坊这些学校停招民办生！】重磅消息！根据规范民办义务教育专项工作安排，为落实控制民办义务教育在校生占比有关要求，今年德润学校、圣卓实验学校不再招收民办生。同时，2022年将中新双语学校、金宝实验小学转为公办学校，自秋季学期起实行划片招生。#潍坊事#​​​​	Shandong
1730	2020-12-23	全长16.63km，设车站13座！青岛地铁9号线始发站已启动建设6月17日，从城阳政务网获悉，区委书记吕鹏带队调研城市更新和城市建设、乡村振兴工作进展情况，区委副书记刘吉彩陪同调研。在地铁9号线一期海西村站项目现场，吕鹏认真听取相关情况汇报。他强调，要统筹协调、密切配合，按照时间节点，加快工程推进速度，让城市血脉更畅通，让群众出行更方便。随后，吕鹏又来到棘洪滩街道东毛西毛片区实地调研乡村振兴工作。他叮嘱街道和社区，要坚持高标准设计、系统化打造，统筹社区民宿、乡村旅游等资源要素，大力实施乡村建设行动，努力为打造乡村振兴齐鲁样板贡献“城阳方案”。据了解，地铁9号线一期项目位于城阳区，起于海西村站，止于前金社区站，线路全长16．63公里，共设车站13座，主要服务城阳核心区。计划今年6月底开工，2027年底完工。海西村站位于荣海三路东侧，裕园一路南侧，为地下两层岛式。青岛市地铁9号线一期工程线路…	Shandong
1731	2020-12-23	21次！淮安被省政府通报表扬！	Beijing
1732	2020-12-23	沈阳市沈北新区就这样	Beijing
1733	2020-12-23	21次！淮安被省政府通报表扬！	Beijing
1734	2020-12-23	白石洲旧改重磅出击，核心资产配置“吹哨人”！	Beijing
1735	2020-12-23	【呈贡区龙城街道“党建+”模式助力营商环境优化】今年以来，为助力辖区企业持续向好发展，龙城街道坚持“党建+”模式，不断提高工作效率和服务质量，着力改善营商环境，为企业发展护航、为经济增长加力。打造“一圈一家”，提质商圈党建助推商圈经济发展。聚焦区域营商环境建设，积极探索符合老城区实际的服务模式，打好改善基础设施、优化服务模式、共融参与的一套“组合拳”。以新兴的绿地东海岸购物中心为重点，加快老城商圈党建带商圈经济发展，组建成立龙翔社区商业街区党建联盟，将商业街区内“两新”组织、党员商家等纳入，建立工作机制，搭建工作平台，推动党建与文化、商业、公益服务多方位融合，实现党的建设与企业发展同步。着力构建“一圈一家N站点”党建格局，即一个商圈党建联盟，一个党群服务中心，多个服务站点，打造浓厚“家”文化。建立辖区12户企业服务工作站点，提供咨询、借伞、基础医疗急救等服务，协调各方力量为居民群众和顾客…	Yunnan
1736	2020-12-23	这样挺好的【原微博】#宁波身边事# 【#宁波这个小区的楼幢被鉴定为危房# ，最终解决方案是……】这个小区位于江北庄桥，叫四斢新村。 四斢新村交付于1996年，共有房屋20幢，其中有10幢房屋因年久失修，于2011年被鉴定为危房（宁波晚报） ​​	Zhejiang
1737	2020-12-23	内蒙古包头市昆区友谊19小区三区的老旧小区改造，居民安装的防	Inner Mongolia
1738	2020-12-23	深圳新房周度供应超30万㎡，5盘新开3盘去化率超八成	Beijing
1739	2020-12-23	深圳新房周度供应超30万㎡，5盘新开3盘去化率超八成	Beijing
1740	2020-12-23	鲍晓丽肯定施平编著出版《估价真金》一书并为其撰写评语	Beijing
1741	2020-12-23	四川省 » 眉山 » 市委书记胡元坤 » 老旧小区改造	Sichuan
1742	2020-12-23	梁志彦接续走访调研规上工业企业	Beijing
1743	2020-12-23	点赞【原微博】【省政府督查激励！宿迁这些地方获政策支持、资金奖励】#我爱我家#近日，江苏省政府办公厅对2021年落实有关重大政策措施真抓实干成效明显地方予以督查激励，宿迁市这些地方获得省政府办公厅督查激励，随小编一起看看吧↓↓ ​​	Jiangsu
1744	2020-12-24	"三年攻坚"!市北启动城市更新和城市建设"十大行动"@QQ浏览器 http://t.cn/A6aAlTZ9我在青岛挺好的～ ​​	Shandong
1745	2020-12-24	河北武强开展扬尘治理联合执法行动	Beijing
1746	2020-12-24	河北武强开展扬尘治理联合执法行动	Beijing
1747	2020-12-24	强党建引领 实乡村振兴 党的十九大把乡村振兴战略作为国家战略提到党和政府工作的重要议事日程上来，并对具体的振兴乡村行动明确了目标任务，提出了具体工作要求。社区作为基层服务中心，秉承“民有所呼，我有所应；民有所求，我有所为”的宗旨，故而，振兴乡村在社区工作中显得尤为重要。对于中国达成第二个百年目标，坚持五大发展理念，建设社会主义现代化强国，实现中华民族伟大复兴中国梦具有十分重大的现实意义和深远的历史意义。一、乡村振兴，生态宜居是关键。良好的生态环境是农村最大优势和宝贵财富。必须尊重自然、顺应自然、保护自然，推动多村自然资本加快增值，实现百姓富、生态美的统一。交疗小区是1988年建设的，历经33年的风风雨雨，小区日渐老旧，设施破损严重，公共区域被占用，生活环境差。提升改造工程旨在解决老旧小区的配套老化破损、环境脏乱差、管理机制不健全等问题，努力把老旧小区打造成居住舒适、生活便利、整洁有序、环…	Guangxi
1748	2020-12-24	【燃！成都人“买”进全国前五】来源： 凤凰网房产成都站今年“618”，成都人的消费热情“燃”了。在唯品会平台上，截至6月18日上午11点，成都居全国城市订单量排名榜第五、西部第一，仅次于北上广深。这背后，来自于“成都消费券”和“618”的双重刺激。研究政策、发布清单、开展活动……按照“疫情要防住、经济要稳住、发展要安全”的要求，过去一周（2022年6月13日-6月19日）的成都，从多个切口，主动“点燃”了经济发展继续升温的强劲势头。说到底，消费的热心、投资的暖心、企业发展的信心，都在宣示着成都稳经济的决心。▲太古里、春熙路、IFS商圈消费“热”烟火气、人情味、包容性叠加“618”购物窗口期，成都正在发放的数字人民币线上消费券，引发了一波消费“热”。京东数据显示，6月10日发放的第一批成都数字人民币消费券吸引了超过16万成都消费者来领取，受欢迎程度可见一斑。在唯品会上，成都人也“买”进了前…	Beijing
1749	2020-12-24	【2022年度】济南市莱芜区董花园社区物业单位采购项目竞争性磋商公告	Beijing
1750	2020-12-24	旧厂房变身租赁住房！城阳以城市更新带动集体经济产业转型	Beijing
1751	2020-12-24	走进这些地方，带你了解“中国近代工业摇篮”	Beijing
1752	2020-12-24	江西南昌西湖区探索“幸福圆桌会”机制，推动干部群众协商议事 面对面听诉求 实打实解难题（基层治理新实践）	Beijing
1753	2020-12-24	转发微博【原微博】#江宁资讯# 【江宁城市更新“十四五”规划出炉！】6月18日，江宁规划资源分局组织召开江宁区“十四五”城市更新专项规划专家会，邀请江苏省设计大师张京祥、华南理工大学王世福教授等6位专家组成专家评审组，对该规划成果进行评审。专家组一致认为《江宁区“十四五”城市更新专项规划》现状摸排详实，更新思路清晰，更新行动操作性强，原则上通过评审。 http://t.cn/A6awkdt6	Jiangsu
1754	2020-12-24	6月17日，生态环境部、国家发改委、工信部、国家能源局等七部委联合印发《减污降碳协同增效实施方案》，方案提出，多措并举提高绿色建筑比例，推动超低能耗建筑、近零碳建筑规模化发展。推动北方地区建筑节能绿色改造与清洁取暖同步实施，优先支持大气污染防治重点区域利用太阳能、地热、生物质能等可再生能源满足建筑供热、制冷及生活热水等用能需求。大力发展光伏建筑一体化应用，开展光储直柔一体化试点。（十）推进城乡建设协同增效。优化城镇布局，合理控制城镇建筑总规模，加强建筑拆建管理，多措并举提高绿色建筑比例，推动超低能耗建筑、近零碳建筑规模化发展。稳步发展装配式建筑，推广使用绿色建材。推动北方地区建筑节能绿色改造与清洁取暖同步实施，优先支持大气污染防治重点区域利用太阳能、地热、生物质能等可再生能源满足建筑供热、制冷及生活热水等用能需求。鼓励在城镇老旧小区改造、农村危房改造、农房抗震改造等过程中同步实施建筑绿色…	Tianjin
1755	2020-12-24	老旧小区改造	Henan
1756	2020-12-24	领导留言板>地方领导>北京市>北京市市长陈吉宁 不落实政府给市民的好政策	Beijing
1757	2020-12-24	权利的倡导与制约——从业委会体系看社会基层治理的挑战	Beijing
1758	2020-12-24	#承德# 老旧小区改造，通知说施工时间早6点半到晚8点，但是这两天一直后半夜两三点卸车，声音很刺耳，根本休息不好，有没有什么办法改善？@承德贴吧 @承德新鲜事儿文化传播有限公司 @河北新闻网 @承德日报 @承德印象 #噪音扰民# http://t.cn/A6aAOuxv ​​	Hebei
1759	2020-12-24	蔡锷中路 | 动态市府拟将蔡锷中路两厢片区和西龙村片区作为一个城市更新项目统一捆绑实施。这是长沙将棚改政策与城市更新政策的首次融合，也是对新型城市更新未来收益置换传统棚改历史负担的有益探索。目前，长沙市招投标有限公司受长沙产业城市更新投资建设有限公司的委托，已于2022年5月20日对长沙市芙蓉区蔡锷路两厢及西龙村片区城市更新项目实施方案咨询服务进行公开招标，并于2022年5月30日截止投标工作。。	Hunan
1760	2020-12-24	老旧小区改造	Heilongjiang
1761	2020-12-24	#青岛城事# 作为城阳区首个集体建设用地建设租赁住房的国家试点项目，叠加城市更新和城市建设新机遇，大北曲西社区抢抓政策利好，前期果断腾退低效厂房租赁用地，助力集体经济实现新旧动能转换的“无缝衔接”。该项目预计年底完工，今后将作为集体资产由大北曲社区负责运营，预计每年可为社区带来收入达500万元，增收近20％。http://t.cn/A6aAOLsk	Shandong
1762	2020-12-24	#青岛楼事##物业# 随着城市更新和城市建设步伐不断加快，越来越多的市民搬进了现代化小区。然而，由于服务质量良莠不齐等多方面原因，部分小区物业与业主之间的矛盾日渐突显，有的甚至“剑拔弩张”。问题背后根源何在？如何化解双方矛盾？http://t.cn/A6aAOzNm ​​	Shandong
1763	2020-12-24	【外媒看泾县】主流媒体聚焦泾县这些事→ ​​	Anhui
1764	2020-12-24	YOU+“断臂求生” 长租公寓玩家们继续寻找增长点	Beijing
1765	2020-12-24	关于反映海甸六东路海景花园C栋4单元908房漏水的问题	Hainan
1766	2020-12-24	“过江龙”拿下黄埔长龙片旧改 深圳房企勤诚达广州连签六项目	Beijing
1767	2020-12-24	安徽安庆：城市更新 向美而行 http://t.cn/A6awuezB ​​	Anhui
1768	2020-12-24	关于2020年在盐灶路中行宿舍做老旧小区改造但是工钱一直不发的问题	Hainan
1769	2020-12-24	城更重启与半年“大考” | 2022六月广州房地产市场报告	Beijing
1770	2020-12-24	我们经历的老旧小区改造拆违?	Beijing
1771	2020-12-24	安徽安庆：城市更新 向美而行 “水清景美，路宽灯亮，城市内涵丰富，品质有效提升……”说起安徽省安庆市的发展变化，无论是生活在这座古城的市民，还是前来旅游的游客都有这样的感触。通过实施城市更新行动，安庆城市建设实现了跨越式发展。如今，目之所及，让人心旷神怡。登高远望，城市生态公园、道路、河道景观构成了一幅美丽的画卷，市民的获得感、幸福感大幅提升。 http://t.cn/A6awuezB	Anhui
1772	2020-12-24	基层治理新实践	Jiangxi
1773	2020-12-24	分享视频 http://t.cn/A6aAC3oK ​​	Henan
1774	2020-12-24	甘州区召开乡村建设行动暨城市更新项目现场推进会议（三） http://t.cn/A6aAS04P	Gansu
1775	2020-12-24	转发微博【原微博】【#苏州今年老旧小区改造惠及30693户#】今年，苏州全市计划改造老旧小区79个，惠及居民30693户，建筑面积356.5万平方米。今年年初在住建部通报的全国老旧小区改造试点城市第三方调查报告中，苏州市老旧小区改造居民满意度得分位居全国老旧小区改造试点城市第一名。#苏州老旧小区改造满意度排第一#（苏州广电总台） http://t.cn/A6awK4Um	Jiangsu
1776	2020-12-24	青岛关于城市更新中建设工程消防验收备案推行告知承诺优化营商环境的通知	Beijing
1777	2020-12-24	北京老旧小区改造逐步恢复 http://t.cn/A6aAKprl ​​	Zhejiang
1778	2020-12-24	转发微博【原微博】【刘伯英：中国工业遗产保护利用的新机遇与新任务】工业遗产保护利用与工业用地更新紧密相连，过去经受过双重压力，今天在新时代，正面临着双重机遇，需要我们站在战略的高度，采用新思维，进行新实践。在城市职能提升，城市规模扩张，城市建设用地减量发展的背景下，各地在城市总体规划中纷纷减少工业用地比例，把低效工业用地作为城市更新的重点。北上广以及各个省会城市，将城市中心传统工业企业搬迁进行房地产开发，为土地财政提供了大力支持；之后，城市工业用地更新逐渐转变为建设文化创意产业园、科创园，以及公共服务配套，并成为当下工业遗产保护利用的主流。而深圳从去年开始根据城市发展的新需求，采取的新做法，为工业用地更新和工业遗产保护利用提供了新的思路。http://t.cn/A6ahVQi5	Beijing
1779	2020-12-24	北京老旧小区改造工作逐步恢复 今年计划新完工178个小区 点击查看更多 http://t.cn/A6aASL4G ​​	Shanghai
1780	2020-12-24	老旧小区改造完物业费就涨价，合理吗？	Beijing
1781	2020-12-24	关于罗牛山花园小区的外立面墙体翻新工程颜色选择的问题	Hainan
1782	2020-12-24	如果是真的，打铁还需自身硬! 舟山第一恶霸自己就不遵守自己的诺言，出尔反尔言而无信！把自己的两个马甲“往事如云”“剑老无芒”变换着! 还要求相关部门做到! 真的是可笑至极! 如果是真的，相关部门不就是像舟山第一恶霸学习的! 榜样的力量是无穷的! ​​​	Zhejiang
1783	2020-12-24	真尼玛一天到晚不知道在干什么老旧小区改造弄的现在回家寸步难行机动车道越铺越窄停车位指数下降今天挖断水管道停水一天明天又挖坏电缆停电一天现在附近的市场也拆完了之前一直买菜的商家也找不着了便民便民 干脆直接改造成核酸一条街吧[笑哈哈] ​​	Hebei
1784	2020-12-24	阜新五城联创啥时结束啊，烦死了。	Unknown
1785	2020-12-24	居委会违规盖章备案，建设局违规审批，要求撤销却需要我方提供证据！你们犯的错让我来举证？好，等我们拿到证据，镇里又跳出来说，迟早要加梯的，所以原来说好的不同意就不装呢？所以别相信任何人。#坚决反对加装电梯##老旧小区改造##老小区加装电梯# ​​	Zhejiang
1786	2020-12-24	马鞍山市公务员及事业单位报考专业目录城乡规划学硕士专业	Anhui
1787	2020-12-24		Unknown
1788	2020-12-24	广东绿色建筑专家库	Beijing
1789	2020-12-24	熟悉宝安的都会知道这个正在旧改的村子，它不请开发商来协助，而是村民们自己搞旧改，也是宝安区内少有的可以签约的项目！【原微博】甲岸村旧改 http://t.cn/R08PtJ0 ​​	Guangdong
1790	2020-12-24	江苏省发布老旧小区改造技术清单，对此有哪些信息值得关注？	Beijing
1791	2020-12-24	转发微博【原微博】【学精神·定思路·快发展】击鼓催征再出发 笃行不怠启新程 2021年是中国共产党成立100周年，是“十四五”规划开局之年，也是华亭市以“对标现代化、聚焦高质量、奋进开新局”为统揽，勇毅前行，收获希望的一年。一年来，在市委的坚强领导下，全市紧扣“三新一高”要求，准确把握形势变化，聚精会神打基础、补短板、强弱项、筑优势，在危机中育新机、于变局中开新局，经济运行保持总体平稳、稳中有进、稳中提质的良好态势。 这一年，全市坚持把“铸链条”作为应变局、开新局的“强引擎”。按照“一县一业”方向，扎实推进“产业基础高级化、产业链现代化”攻坚战，深入开展产业体系构建行动，大力实施产业链链长制工程，研究确定重点产业链8条，推行“六个一”“三张清单”等机制，谋划储备延链补链强链项目248个，开工实施27个，推动新型工业、现代农业、三产服务业实现了上下游、前后端协同发力。特别在煤炭分质转化利用…	Beijing
1792	2020-12-24	我已经骂累了 欣欣向荣真的会谢[微笑] ​​	Inner Mongolia
1793	2020-12-24	还是在这里骂人比较安全真有文化欣欣向荣你是傻der ​​	Inner Mongolia
1794	2020-12-24	妈的老旧小区改造把树全砍了改成停车场，今年热死了。 ​​	Shandong
1795	2020-12-24	龙岗宝龙南约片区指标房！总价100万出头！	Beijing
1796	2020-12-24	天河投资206亿的旧改项目，又有了新动作！	Beijing
1797	2020-12-24	天河投资206亿的旧改项目，又有了新动作！	Beijing
1798	2020-12-24	南下河搬迁	Unknown
1799	2020-12-24	发布了头条文章：《标讯》潍坊市寒亭区2022-2023年老旧小区改造工程EPC+O及监理项目招标》 http://t.cn/A6aAU04q ​​	Inner Mongolia
1800	2020-12-24	标讯》潍坊市寒亭区2022-2023年老旧小区改造工程EPC+O及监理项目招标	Beijing
1801	2020-12-24	标讯》潍坊市寒亭区2022-2023年老旧小区改造工程EPC+O及监理项目招标	Beijing
1802	2020-12-24	换上自己另外一件马甲“剑老无芒”的舟山第一恶霸还在继续啊! 出尔反尔言而无信！一个被叫“爷爷”的人了! ​​​怎么给后辈树立好的榜样！ ​​​个例会造成恶劣影响! ​​​整治的对象应该是舟山第一恶霸! ​​​	Zhejiang
1803	2020-12-24	转发微博【原微博】时光流韵：南昌三眼井历史街区保护与改造项目 / @UA尤安设计 项目为南昌老城区中心的三眼井历史街区，街区范围内集中体现了南昌的名城特色。 设计一方面对原有的历史建筑复建，另一方面也从场地中提取历史元素并植入现代化的设计手法。 更多项目详情见评论 #城市更新# ​​	Hunan
1804	2020-12-24	万科斥资27亿参与白石洲旧改项目深圳房价为什么贵？人多地少。深圳城市中心已经无地可拍，唯一的选择就是城市更新，很多城中村都被各大开发商盯上。白石洲片区东临华侨城豪宅区，西邻南山科技园，南边又是建设中的深圳湾超级总部基地，的确是黄金地段，也难怪万科要斥资入股。无需购房资格就可买入这些城中村的房子，坐等拆迁，在我看来，这是外地人买入深圳的不二之选。#白石洲巨无霸旧改# 深圳	Guangdong
1805	2020-12-24	宣化区召开项目观摩拉练会	Beijing
1806	2020-12-24	【国务院督查激励支持城市发展保障性租赁住房典型经验】系列报道之七	Beijing
1807	2020-12-24	发布了头条文章：《白石洲城市更新项目历史违建物业权利人公示》 http://t.cn/A6aALQlo	Guangdong
1808	2020-12-24	白石洲城市更新项目历史违建物业权利人公示	Beijing
1809	2020-12-24	最后一代#反对加装电梯# //@judei1998:到时人生再也不要遭遇恶心违建物外挂电梯在违法且违反民法典诸多条款下强行霸权利害人法定权益的政策，不敢再相信法治天下//@叙说寂寞:没关系。不生。没人口了。随便你们想怎么搞怎么搞。#反对加装电梯# #老旧小区改造#【原微博】有网友说从出生率看泡沫。 2050年只能新增3、4百万的劳动力。 每年将死亡2000万以上。 全国一半的年轻人要去一线城市工作， 才能维持住一线城市的人口规模。 二线以下的政府将送房吸引人才来定居。 今年买房，到那时房贷或许还没有还完。 今年才是2022年， 到2050年，还有28年的时间。 买房或许能坚持半年、一年、两年 或者是更久的时间，你能坚持28年吗？ 现在的出生率是已经下降了 难道政府没有办法提升出生人口吗？ 有些东西不要看得那么长远 不确定因素太多了，政策也随时在变化。 你们觉得呢？#买房##社会#	Guangdong
1810	2020-12-24	发布了头条文章：《南山-大簇《南山村旧村城市更新》项目规划》 http://t.cn/A6aALzEp ​​	Guangdong
1811	2020-12-24	刚刚，揭秘了！360°看潍坊“国际范儿”！	Beijing
1812	2020-12-24	南山-大簇《南山村旧村城市更新》项目规划	Beijing
1813	2020-12-24	刚刚，揭秘了！360°看潍坊“国际范儿”！	Beijing
1814	2020-12-24	国家审计署明天要来对城市更新项目进行审查 ​​	Sichuan
1815	2020-12-24	防止大拆大建的要求？	Beijing
1816	2020-12-24	[zwslover吧]深圳罗湖清水河城市更新深圳商住用地	Beijing
1817	2020-12-24	[百度贴吧]深圳坪山旧改深圳罗湖清水河城市更新深圳商住用地【零倾倾曾经曰过吧】	Beijing
1818	2020-12-24	发布了头条文章：《罗湖区太白路超利综合楼城市更新单元计划调整及有效期补充公告》 http://t.cn/A6aAwYZq ​​	Guangdong
1819	2020-12-24	罗湖区太白路超利综合楼城市更新单元计划调整及有效期补充公告	Beijing
1820	2020-12-25	罗湖区莲塘街道鹏莲花园城市更新元计划有效期补充公告	Beijing
1821	2020-12-25	罗湖区莲塘街道鹏莲花园城市更新元计划有效期补充公告	Beijing
1822	2020-12-25	罗湖区东晓街道金翠城市更新单元计划有效期补充公告	Beijing
1823	2020-12-25	别忘了，今年的主调是稳增长	Beijing
1824	2020-12-25	罗湖区黄贝街道长安-国宾地块城市更新单元计划有效期补充公告	Beijing
1825	2020-12-25	罗湖区黄贝街道长安-国宾地块城市更新单元计划有效期补充公告	Beijing
1826	2020-12-25	叫板硅谷！眺望香蜜湖的超级未来	Beijing
1827	2020-12-25	罗湖区东晓街道仙诺布心片区城市更新单元计划有效期补充公告	Beijing
1828	2020-12-25	转发微博【原微博】【#城市更新#的“小而美”案例：上海现所、M+马利、成都Regular…】这两年出挑的旧改类项目，上海现所、M+马利、成都Regular等众多独具韵味的“小而美”的商业场所正成为城市商业的一道亮丽风景。盘点那些城市中“小而美”的商业项目，从中寻找存量改造的“内核基因”，给到商业地产人一些借鉴和经验。 1、城市更新之年，那些被遗忘的“存量角落”，将成为未来商业“流量池” 2、在商业更新“征途”中，“文化链接社群”思维是关键 3、城市旧改空间边界探索可能性 ▣ 上海现所——老毛巾厂改造 ▣ M+马利——旧颜料厂 ▣ 杭州SPACE101——“变身”家具博物馆 ▣ 苏州日本风情街——商业街焕新 ▣ 今潮8弄——石库门主题的改造街区 4、洞察趋势 详情→via派沃商业设计研究院http://t.cn/A6az0AnS	Hubei
1829	2020-12-25	转发微博【原微博】#案例分享# 【疫情之后“开放式+街区”为什么将成为新主流？】存量时代的城市更新，同质化竞争的加剧，健康问题的挑战……一系列问题与现状，商业应该如何应对？仿佛一夜之间，开放式街区商业就因势而生了。或许相对于盒子式购物中心，街区式商业更能体现一座城市的底色与“气质”。尤其在疫情后，开放式街区商业越来越受到关注，成为了消费者的“新宠”。 1、消费观的转变，「开放式街区」凭什么「火」 2、本质的回归，「开放式街区」有迹可循 3、商业街区代表，用「客流量」出圈 1）深圳万象中心（图1-3） 2）上海新天地（图4-6） 3）成都太古里（图7-9） 4）曼谷Mega Food Walk美食商业街（图10-12） 4、多重维度，打通街区商业「逻辑」 详见→via商业地产大讲堂http://t.cn/A6avGtr6	Shaanxi
1830	2020-12-25	转发微博【原微博】#北园小区物业与业委会联合乱收费# 山东省临沂市兰山区北园路北园小区物业公司和业主委员会联合坑骗业主不问业主意见不代表业主利益变相收取车辆服务费360一车一年，场地使用费360一车一年，每年除去物业费还要额外交720元，请问我们该怎么寻求帮助解决这个问题？打了12345，物业与业委会仍然我行我素，广大业主提出反对意见充耳不闻继续收费加深邻里之间的矛盾，使得小区居民幸福感降低，严重损害小区业主利益，希望予以曝光严惩！另外业主委员会选举成立时并未验证投票人是否为业主，程序不合法，希望依法予以取缔！@临沂发布 @临沂大小事 @临沂市政府 @临沂百姓事 @临沂公安 @临沂同城 @临沂爆料 @新浪山东临沂频道 @直通临沂@人民日报 @齐鲁晚报 @齐鲁电视台 @齐鲁台小溪办事	Shandong
1831	2020-12-25	#广东省考[超话]# 上岸村还有没有需要的	Hunan
1832	2020-12-25	转发微博【原微博】#常态化创建文明城市# 精神文明报刊登：建立“四注重”体系—景德镇市推动文明城市创建常态长效 2020年创建为第六届全国文明城市以来，为巩固创建成果，江西省景德镇市在常态长效创建全国文明城市的基础上，争创全国文明典范城市，打造新型人文城市新范例。坚持以共建共享共治为宗旨，以城乡一体文明为内涵，推动各项创建工作常态化、长效化、习惯化开展，不断形成抓日常、抓经常、抓平常的文明创建常态。 注重全民参与。出台《景德镇市文明行为促进条例》《景德镇市市民文明公约》《景德镇文明二十条》等，倡树“崇德向善”文明新风尚，把社会主义核心价值观融入城市精神塑造。大力宣传凡人善举，广泛开展学雷锋、爱国卫生月、无偿献血等活动，举办百场道德模范故事汇进新时代文明实践所（站）等活动，每两个月评选一次“瓷都好人”并发布身边好人榜，每年表彰走访道德模范，引导市民见贤思齐。组织开展“人人建言献策，共建文明…	Jiangxi
1833	2020-12-25	银川市2022年老旧小区改造计划公布！改造内容有哪些？	Unknown
1834	2020-12-25	“双碳”背景下如何城市更新？周末沙龙来听大咖怎么说	Beijing
1835	2020-12-25	四川省 » 成都 » 武侯区 » 关于拆迁	Sichuan
1836	2020-12-25	#浙江省考[超话]# 再请问一下，124题是选c吗？在这不得不吐槽一下华图的垃圾app，下载下来的试卷第124题和答案里的124题完全不是同一道题，而且输入过一遍答案后，退出想再次查看，要再次扫二维码输入答案（如果有人知道怎么找练习历史，麻烦告诉我）。粉笔的好用多了[允悲] ​​	Zhejiang
1837	2020-12-25	转型求变，稳中竞进，奋力书写高质量发展的生动答卷	Beijing
1838	2020-12-25	转发微博【原微博】梅彩板块升级 三星工业区城市更新项目（一期） http://t.cn/RTv4Kyo ​​	Guangdong
1839	2020-12-25	围绕七方面36项建设任务推进，宝安数字未来城这样建！	Beijing
1840	2020-12-25	“我为群众办实事”重在效率	Beijing
1841	2020-12-25	城市设计效果图抄袭?	Beijing
1842	2020-12-25	福建莆田巿委常委、宣传部部长为什么不将违建拆掉来全面搞文明创城	Beijing
1843	2020-12-25	济南文旅射击馆场教官班组荣获2021年度济南市青年安全生产示范岗	Beijing
1844	2020-12-25	深圳龙岗爱联新屯【好世界】旧改项目最新消息，已动工，三年左右拿房	Beijing
1845	2020-12-25	关于拟推荐哈尔滨市第38届劳动模范和模范单位（集体）的公示	Beijing
1846	2020-12-25	关于拟推荐哈尔滨市第38届劳动模范和模范单位（集体）的公示	Beijing
1847	2020-12-25	[挤眼]//@农民杠表演艺术家:转发微博【原微博】【一把手谈落实】“七力”竞发 谱写皋兰高质量发展时代华章——访皋兰县委书记康石 皋兰依托独特区位优势，突出壮大县域经济、打造节点城市、发展特色产业、承接产业转移等，不断开创高质量发展新格局。 “中国共产党甘肃省第十四次代表大会，绘就了甘肃发展的宏伟蓝图，吹响了接续奋斗的前进号角。”皋兰县委书记康石近日接受记者采访时说，皋兰县将积极融入“一核三带”区域发展格局，深入实施“四强”行动，持续将学习成果转化为讲政治的定力、敢担当的魄力、抓落实的能力、促发展的动力，为努力谱写加快建设幸福美好新甘肃、不断开创富民兴陇新局面的时代篇章贡献皋兰力量。 皋兰县将以深度融合强实力。省第十四次党代会提出构建“一核三带”区域发展格局，这为皋兰县充分发挥位于兰州主城区、兰州新区、白银市区金三角重心区位优势提供了政策机遇、擘画了发展蓝图、指明了发展路径。皋兰县将进一…	Zhejiang
1848	2020-12-25	请问一楼需要做外墙保温吗？	Beijing
1849	2020-12-25	银川市2022年老旧小区改造计划公布！改造内容有哪些？	Beijing
1850	2020-12-25	[泰安城市建设吧]泰城城中村改造回迁工程暨“促消费、稳大盘”泰山区房产展示会举	Beijing
1851	2020-12-25	领导留言板>地方领导>四川省>遂宁市>遂宁市市长刘会英 金帝花园改造黑化问题的补充	Sichuan
1852	2020-12-25	#反对加装电梯#【原微博】维权过程中，就是很屈辱，你挨了骂，受了委屈最后你还不得不接受一切对你不平等的条件。人家有权有势的，一个电话，就可以把挖开的电梯井恢复原状。你小老百姓就是明知是不平等条约，哪怕跑断腿，也不会有丝毫改变。#坚决反对加装电梯##老旧小区改造##老小区加装电梯# ​​	Guangdong
1853	2020-12-25	抓紧“牛鼻子”，走出新路子	Beijing
1854	2020-12-25	即日起，深圳至北京缩短近半小时！	Beijing
1855	2020-12-25	即日起，深圳至北京缩短近半小时！	Beijing
1856	2020-12-25	武卫东主持召开全市疫情防控工作总指挥部会议暨重点工作调度会议 --江苏连云港赣榆海头团伙预谋故意伤害事件和黑恶势力阻拦信访事件，在全国的黑恶势力保护伞事件中，绝对是属于典型中的典型，不用怀疑。团伙预谋故意伤害事件在2017年6月13日，当天报警后是不是出现了黑恶势力的踪影。自诉和信访大概是18年5月中旬。从报警到信访前，黑恶势力保护伞依然在为非作歹，请连云港市市委书记，市长和公安局长主持调查是否属实，如果属实，是否应该对犯罪嫌疑人和黑恶势力保护伞相关嫌疑人予以批捕。	Jiangsu
1857	2020-12-25	贝壳南京新房周报|溧水推出3大新政！楼市成交量依然高水平	Beijing
1858	2020-12-25	有人知道深圳招商蛇口地产板块城市更新部门办公地点嘛？	Beijing
1859	2020-12-25	郑州更新主体责任，强化部门协同【崔文生】	Beijing
1860	2020-12-25	领导留言板>地方领导>云南省>楚雄州>楚雄市委书记 老旧小区改造，商铺不出资将断水断电	Yunnan
1861	2020-12-25	[开门纳言] [昆山市] 采莲新村老旧小区改造停车问题	Jiangsu
1862	2020-12-25	我很难过，没有人为低层业主考虑过。反正，他们的理解中，加梯就是理所当然，你不能反对，你反对也没用，你反对你就是要钱，你就是敲竹杠。我想要的是一份生活上的舒心，心理的安静，我每天看着窗外，简直要疯了。到底谁能给我们主持公道！#坚决反对加装电梯##老旧小区改造##老小区加装电梯# ​​	Zhejiang
1863	2020-12-25	房票又来了，城市更新【原微博】实时播报：【南京溧水全面推行“房票”安置政策 购房即补贴总房款0.8%】从多个渠道获悉，南京溧水房地产市场在当天推出了3项新政，包括全面推行“房票”安置政策、购房即补贴总房款0.8%、商贷执行全市最低利率。据悉，购房补贴的执行日期为2022年6月18日至2023年6月17日。 (澎湃新闻) ​​	Tianjin
1864	2020-12-25	领导留言板>地方领导>江西省>赣州市>赣县区委书记 老旧城区改造	Jiangxi
1865	2020-12-25	骄傲！入选省级名单！山东省历史文化保护传承示范案例和优秀研究成果出炉我区朝阳所城两街区光荣上榜近日，山东省住房和城乡建设厅、山东省文化和旅游厅发布《关于公布山东省历史文化保护传承示范案例和优秀研究成果的通知》，经各级主管部门推荐、专家评议，确定87项山东省历史文化保护传承示范案例和优秀研究成果，我区朝阳所城两街区入选山东省历史文化保护传承示范案例。创新保护方式巧用文物资源让新业态与老街巷相得益彰历史文化街区焕发生机↓↓↓“创新+”重塑城市精神堡垒所城里始建于明洪武三十一年（1398年），为中国保存最完整的明清卫所城池之一，街区改造项目于2021年2月9日完成十字大街区域开街，传承胶东文化根脉，重塑城市精神堡垒。新老工艺“合力”，修旧如旧。在修缮过程中，采用老工艺与新工艺相结合的方式进行施工。城门里，十字大街沿街的民居已全部修缮完毕，仿古式门窗、老青砖黑瓦，门牌也重新进行了专门设计，古色古…	Unknown
1866	2020-12-25	#日常[超话]#呼吁：尽快撤销气象公寓划入上海西棚户改造中国法律网公检法司频道作者： 来源：搜狐新闻 2022-6-20 『双击自动滚屏』 近日，位于福建省福州市台江区上海街道白马支路119号的气象公寓小区1-4座（下简称：气象公寓小区）被福州市台江区人民政府于2022年3月11日发布《福州市台江区人民政府房屋协议协议搬迁告知书》及5/21《上海西新村地块项目国有土地上房屋协商搬迁补偿方案》，划入了建设项目征收的红线图范围内。气象公寓居民认为福州市台江区人民政府关于对气象公寓小区协议搬迁的行为不合理，且违反相关法律法规，强烈呼吁尽快撤销气象公寓划入上海西棚户改造，停止征迁，留住美好家园。福建省福州市台江区上海街道白马支路119号气象公寓据了解，气象公寓小区于2000年1月竣工交付使用，距今仅二十余年。小区是由福建省第六建筑公司承建的框架(钢混)结构，建筑设计使用寿命超过50年，可抗7级以…	Fujian
1867	2020-12-25	通报！10起工程违法案件，8家企业出借资质给同一人投标，中标8次	Beijing
1868	2020-12-25	[曹妃甸吧]商鞅立木，取信于民，创业大街全段拓宽与大通路以东城市更新启动	Beijing
1869	2020-12-25	2022年镇宁布依族苗族自治县人民政府工作报告	Beijing
1870	2020-12-25	转发微博【原微博】#上下同心共筑美好开封# 【包公湖沿岸为何要移植部分树木？】#豫见开封城事# 开封市古城区河湖水系水生态修复工程是我市重大民生项目，也是我市践行城市更新及“双修”理念的重要举措，市委、市政府对此高度重视。目前，包公湖沿线截污工程正在推进，根据工程需要，经相关部门同意，须将包公湖沿岸现有管网进行迁改，移植部分对工程进度影响较大的树木。移植部分树木问题，最近引发了一些市民的好奇和疑问：为何要对包公湖沿线部分树木进行移植？6月19日，记者就此采访了市水投水生态有限公司相关负责人。 “为了工程建设的需要，我们近日开始移植部分树木工作，并根据施工进度，分阶段稳步推进。”该公司相关负责人说，最主要的原因是包公湖沿岸雨污水管网已纳入改造范围，由于雨污水管网埋设在驳岸人行道和树木下面，改造时不可避免地须将树木进行移植。 现有污水管网改造是发展的必然要求。去年“7·20”特大暴雨期间，包…	Henan
1871	2020-12-25	请问莞城街道城市更新的最新进展?	Guangdong
1872	2020-12-25	转发微博【原微博】【镇江建成13个美丽宜居城市省级试点】毗邻西津渡景区、位于迎江路10号的原工人影剧院，如今变身为西津剧场（大光明影院）。地点未变，却承载了至少两代人的观影体验。这是镇江城市更新中一则“有温度”的“小确幸”案例。日前从市住建部门传出信息，镇江重点抓好美丽宜居城市试点建设，打造优质共享生活环境，13个美丽宜居城市建设省级试点项目和7个优秀市级美丽宜居城市建设试点项目全面完成。	Jiangsu
1873	2020-12-25	《未来城市设计与运营》（原刊名《城建档案》）	Beijing
1874	2020-12-25	未来5年，湖北这样干！	Beijing
1875	2020-12-25	中共合水县人民政府党组（扩大）会议召开	Beijing
1876	2020-12-25	中共合水县人民政府党组（扩大）会议召开	Beijing
1877	2020-12-25	在基础设施建设上实现新突破——学习贯彻省党代会精神系列述评④	Beijing
1878	2020-12-25	广东佛山：居民反对燃气改造，只因管道从自己阳台经过	Beijing
1879	2020-12-25	领导留言板>地方领导>山东省>青岛市>胶州市委书记 青岛地铁14号线	Shandong
1880	2020-12-25	#遂宁身边事# 【献礼二十大 展绘洪城美 “四川画家画射洪”采风活动圆满举行】 6月15日下午，四川省第十五届漫画双年展暨“四川画家画射洪”采风活动在舍得酒业有限公司拉开帷幕。四川省美协连环画漫画艺委会主任斯政，遂宁市文联主席梁勤、副主席李召宇，射洪市委常委、宣传部长何小江，射洪市文联主席马海燕、副主席魏仕元，射洪市文广旅游局副局长赵江，四川省美协连环画漫画艺委会采风团，射洪市美术家协会采风团，共计40余人参加了本次活动。此次采风活动是为深入贯彻省第十二次党代会精神，全面展示“中国白酒之乡·射洪”建设八区、奋进百强的生动实践成果，进一步激发广大美术爱好者的创作热情，多出精品力作，以优异成绩向党的二十大献礼。同时，也是更好地配合四川省第十五届漫画双年展在射洪举办，助力画家收集素材，创作出优秀作品，全方位，多角度展示射洪产业兴旺、社会稳定、人民幸福的美好生活画卷。当晚，举行了沱牌舍得文联成立…	Sichuan
1881	2020-12-25	【杭州拿下多个“优秀”！浙江省2021年度城镇老旧小区改造综合考评结果】【原微博】【杭州拿下多个“优秀”！浙江省2021年度城镇老旧小区改造综合考评结果】 近日，浙江省城镇老旧小区改造工作领导小组办公室通报了2021年度城镇老旧小区改造综合考评结果。其中，杭州市在设区市综合考评中获评优秀等次；上城区、拱墅区、滨江区、淳安县4地在县（市、区）综合考评中获评优秀等次。 http://t.cn/A6aw8PcU	Zhejiang
1882	2020-12-25	资讯】沈阳市皇姑区城市更新局资产拆除项目(麒麟酒店北、宝岩南)	Beijing
1883	2020-12-25	焦点|稳投资持续发力 多地加码新基建	Beijing
1884	2020-12-25	转发微博【原微博】【#地产公司获万科驰援暴涨40%##万科23亿注资深圳旧改航母#】 近日，绿景（中国）地产投资有限公司公告称，万科注资23亿元入股公司旗下的深圳白石洲旧改项目。 提到城市更新，白石洲已成为深圳“城中村”的典型代表，不少在此落脚过的人都有着“白石洲情结”，号称千亿元级的“旧改货值”更让白石洲成为市场关注的焦点。 对于一些重仓城市更新项目的房企来说，经营情况和政策变化都在影响企业自身的抉择。 http://t.cn/A6X1UVne	Hebei
1885	2020-12-25	呼吁：尽快撤销气象公寓划入上海西棚户改造	Beijing
1886	2020-12-25	呼吁：尽快撤销气象公寓划入上海西棚户改造	Beijing
1887	2020-12-25	焦点|稳投资持续发力 多地加码新基建	Beijing
1888	2020-12-25	焦点|稳投资持续发力 多地加码新基建	Beijing
1889	2020-12-25	北京老旧小区改造工作逐步恢复 今年计划新完工178个小区	Beijing
1890	2020-12-25	宝安沙井这个高端工业园来了！立讯精密高端基地开工，效果图曝光	Beijing
1891	2020-12-25	6月第3周：全市49个旧改项目获进展！鸿荣源、碧桂园、合正等主导开发	Beijing
1892	2020-12-25	6月第3周：全市49个旧改项目获进展！鸿荣源、碧桂园、合正等主导开发	Beijing
1893	2020-12-25	发布了头条文章：《龙岗宝荷地铁口南约片区 京基集团炳坑村城市更新旧改单价2.x万纯住宅》 http://t.cn/A6awmpqR ​​	Guangdong
1894	2020-12-25	龙岗宝荷地铁口南约片区 京基集团炳坑村城市更新旧改单价2.x万纯住宅	Beijing
1895	2020-12-26	龙岗宝荷地铁口南约片区 京基集团炳坑村城市更新旧改单价2.x万纯住宅	Beijing
1896	2020-12-26	老旧小区消防安全隐患何时得到解决	Jiangxi
1897	2020-12-26	深圳南山区-大新南卓越集团旧改城市更新，已拆平，2年内能选房	Beijing
1898	2020-12-26	[项目招标]潍坊市寒亭区2022-2023年老旧小区改造工程EPC+O及监理项目	Beijing
1899	2020-12-26	扫码共享电瓶车充电桩有哪些优势？	Beijing
1900	2020-12-26	咸阳手绘党建文化长廊 构筑“红色景观”	Beijing
1901	2020-12-26	【#济宁#竹竿巷片区老旧小区改造何时开始】竹竿巷片区打绳巷内老旧小区改造进行的如火如荼，请问老旧小区具体的改造内容是什么，户内自来水主管道、下水管道也进行改造吗？竹竿巷片区其他楼梯何时进行改造？太白小区38号院何时进行改造？谢谢。已受理任城区政府您好，关于您关注的问题，处理部门：任城区政府 [2022-06-20 12:01:52]回复如下：网友您好，经越河街道核实，您反映的老旧小区具体改造内容已在小区公示栏里进行公示，主要改造内容包括：屋面防水、外墙立面改造、楼梯间改造、室外环境提升、道路修复、机动车及非机动车停车位优化，供电、热力、弱电等专营设施改造、社区公共服务用房提升等。老旧小区改造只针对室外公共部位进行局部改造，业主户内自来水主管道、下水管道等不在老旧小区改造范围。现在改造的打绳巷小区是试点工程，本试点完成后再全面展开对太白小区其他楼宇的改造工程，具体时间计划在今年下半年进行，…	Shandong
1902	2020-12-26	沈北新区新城子街道打造“院子文化”	Beijing
1903	2020-12-26	沈北新区新城子街道打造“院子文化”	Beijing
1904	2020-12-26	多项政策调整，国际航班将有序增加，中国边境开放渐露曙光？	Beijing
1905	2020-12-26	[栾城吧]重磅！栾城城建迎来大发展	Beijing
1906	2020-12-26	拆迁打“白条”？郑州房票重出江湖！	Beijing
1907	2020-12-26	#四川省考# 申论逆袭80➕，全靠这50篇作文，需要的同学22我哟 #四川公务员考试##四川事业单位考试# 成都 ​​	Sichuan
1908	2020-12-26	【北京老旧小区改造工作逐步恢复 今年计划新完工178个小区】近段时间，北京老旧小区改造工作逐步恢复，目前，北京市已有558个老旧小区纳入改造清单，今年计划新开工改造的老旧小区306个、计划新完工178个。（央视新闻客户端）http://t.cn/A6awEtRz ​​	Shanghai
1909	2020-12-26	步步高北城市更新项目 这么儿戏？就因为“前期服务商有瑕疵”，这就可以撼动两个项目，说停就停了？	Guangdong
1910	2020-12-26	广州城市更新：产业导入新发展 实事求是探索广州路径-市场行情 -中国网地产 http://t.cn/A6awENYt	Guangxi
1911	2020-12-26	要求变压器离居民区远一点安装	Unknown
1912	2020-12-26	交付18年！扬州千万豪宅引发争议，遭业主无情吐槽…	Beijing
1913	2020-12-26	四川省 » 成都 » 成华区 » 小龙桥市井文化特色街区城市更新项目	Sichuan
1914	2020-12-26	国务院督查激励支持城镇老旧小区改造典型经验 ▎ 石家庄市：积极引导居民全过程参与，共商共管共评共享	Beijing
1915	2020-12-26	请求老旧小区改造过程中加装电梯	Unknown
1916	2020-12-26	巴成主持召开2022年第10次县长办公会议6月17日上午，县委副书记、县长巴成主持召开2022年第10次县长办公会议。研究讨论关于签订《甘肃省社会科学院与肃北蒙古族自治县战略合作框架协议》的请示等相关事宜，分析研判当前存在的问题，安排部署下一步各项重点工作。巴成认为，省社会科学院是省委、省政府直属的哲学社会科学研究机构和综合性智库，在事关全省经济建设、政治建设、社会建设、文化建设、生态文明建设和党的建设服务的全局性、战略性、前瞻性问题研究方面成果颇丰。战略合作框架协议的签订对肃北县推动产业转型、城市更新、乡村振兴、党员干部队伍教育培训、基层社会治理能力提升等方面带来积极影响，必将对肃北建设发挥牵引性、全局性、战略性的重要作用。相关部门要认真做好对接沟通、加强协同联动，以最大的诚意、最实的举措，推动双方合作实现新发展、迈上新台阶。会议还研究了其他事宜。王迎军、夏兴、岳建强、赵仲庆参加会议。	Gansu
1917	2020-12-26	老旧小区改造安装的充电桩至今无法使用	Unknown
1918	2020-12-26	新城控股董事长王晓松：匠心产品服务 创享幸福品质体验	Beijing
1919	2020-12-26	转发微博【原微博】近日，北京市住建委发布《北京市城市更新条例（征求意见稿）》公开征求意见，这意味着北京将“城市更新”提高到了“立法层面”，成为继沪、广、深后，第四个针对城市更新专门立法的一线城市。截至2021年底，全国共有411个城市实施了2.3万个城市更新项目，总投资已经超过5.3万亿元。 http://t.cn/A6awOwSc	Beijing
1920	2020-12-26	要求维修房屋保证不漏雨	Unknown
1921	2020-12-26	新城控股董事长王晓松：围绕城市发展，发挥整合优势	Beijing
1922	2020-12-26	财经> 股市> 快讯15:14【行情】英国第二日交付的天然气批发价格上涨13.3%，至170便士/撒姆。*15:09【投资总额156亿美元！99个重点合作项目在青岛峰会集中签约】6月20日上午，第三届跨国公司领导人青岛峰会举行重点合作项目集中签约仪式，99个重点合作项目集中签约。此次签约项目投资总额156亿美元，合同外资53.1亿美元，涉及新一代信息技术、新能源新材料、高端装备、高端化工等产业领域。（大众日报）*15:07【北京老旧小区改造工作逐步恢复 今年计划新完工178个小区】近段时间，北京老旧小区改造工作逐步恢复，目前，北京市已有558个老旧小区纳入改造清单，今年计划新开工改造的老旧小区306个、计划新完工178个。（央视新闻客户端）*15:05【国开行将在6月21日招标增发不超过240亿元四期金融债】国开行将在6月21日招标增发不超过240亿元四期金融债，期限包括1年、3年、5年…	Beijing
1923	2020-12-26	景俊海同志在省第十二次党代会上的报告要点	Beijing
1924	2020-12-26	新城控股董事长王晓松：新城控股加速探索城市更新多元化赛道 http://t.cn/A6awRi7N ​​	Shanxi
1925	2020-12-26	加快建设现代化国际化美丽省会城市——访石家庄市市长马宇骏	Beijing
1926	2020-12-26	加快建设现代化国际化美丽省会城市——访石家庄市市长马宇骏	Beijing
1927	2020-12-26	老旧小区改造去年就结束了，走廊灯至今不亮	Unknown
1928	2020-12-26	[百度贴吧]春光逸园老旧小区改造【四平吧】	Beijing
1929	2020-12-26	老旧小区改造提速利器	Beijing
1930	2020-12-26	6月14日上午，烟台市举行重点项目6月份集中开工活动，本次集中开工活动，共涉及莱山区8个项目，涵盖了“七网”基础设施、高端装备制造、现代服务业、房地产等4大业态，是推动城市更新发展、产业升级换代、群众安居乐业的重要支撑力量。滨海路街道纳入此次集中开工项目为滨海健康驿站项目。该项目总建筑面积约11.7万平方米，总投资13亿元。	Unknown
1931	2020-12-26	兴海园老旧小区改造遗留问题	Unknown
1932	2020-12-26	惠安小区何时进行老旧小区改造	Unknown
1933	2020-12-26	龙岗平湖辅城坳特发旧改最新消息！明年可选房！	Beijing
1934	2020-12-26	小区内安装电动车充电桩，至今因未通电无法使用	Unknown
1935	2020-12-26	领导留言板>地方领导>安徽省>芜湖市>芜湖市委书记单向前 镜湖区泰苑新村老旧小区改造后反而没有安全感	Anhui
1936	2020-12-26	注意！深圳新房二手住宅均价环比上涨！福田区中心天元获批预售	Beijing
1937	2020-12-26	注意！深圳新房二手住宅均价环比上涨！福田区中心天元获批预售	Beijing
1938	2020-12-26	城市更新还得先拆，然后再改呀#拆迁# ​​	Shandong
1939	2020-12-26	领导留言板>地方领导>广东省>深圳市>福田区委书记 福田花园亟待改造	Guangdong
1940	2020-12-26	领导留言板>地方领导>黑龙江省>黑龙江省委书记许勤 大庆市新村一区棚户区改造	Heilongjiang
1941	2020-12-26	向往石家庄｜胡一杰：被独特魅力吸引 与城市发展同频共振	Beijing
1942	2020-12-26	转发微博【原微博】#京铁微分享## 首都五年新变化#【5个版本1034项举措，以首善标准探索一流营商环境】从“政府端菜”向“企业点菜”，从“串联审批”到“并联审批”，从政府部门“各自为战”向“协同作战”……5年来，北京压茬推进5个版本的营商环境改革，推出1034项举措，其中众多举措全国首创，改革经验也向全国推广。在中国营商环境评价中，本市综合排名连续3年成绩优异。市发展改革委相关负责人说，5年来，北京营商环境改革实现了从跟跑摸索到领先示范的转变。#聚焦北京市十三次党代会#@北京发布	Tianjin
1943	2020-12-26	晟景文旅：5a级景区游客服务中心设计需求有哪些？四个方面很关键！	Beijing
1944	2020-12-26	坂田自然村旧改项目 桑泰集团开发 已立项 已过专规 封楼率90%左右 2套70平 租金30一平，周边商品房备案价7万左右一平，3.X万一平，随时签约，四方合同，收定双赔！13824358332刘经理 深圳·龙岗区坂田大厦 ​​	Guangdong
1945	2020-12-26	增强韧性，攻克时艰	Beijing
1946	2020-12-26	2022-2026年青岛房地产市场投资分析及前景预测报告	Beijing
1947	2020-12-26	究竟放不放暑假了?！大学生暑假不到一个月合理吗[单身狗] ​​	Shaanxi
1948	2020-12-26	//@文慧堂采薇:卖是卖不动的~接盘侠是没有的，印钞票是不行的，主动内循环即主动贬值~肉烂在锅里🤗存量资产贬值清理释放~放水~盘活~并购重组……[打call][打call]【原微博】#中国经济# 【盘活存量的文件来了，史诗级的大放水！】之前就说过，今年各地已经发布出来的重点大基建项目大概是有三十五万亿！三十五万亿接近08年的十倍了。而且，这个数字根据经济情况可能还会继续增加。那这个水是从哪儿来的呢？今天的文件其实就是答案，盘活存量资产。那这个本质上其实是又一次的放杠杆。只是以前的房地产模式是卖地，房企盖房，最终让居民来承接。不管是六个钱包，还是20年30年的房贷，用未来的钱刺激城市化。但是走到今天再继续放杠杆，老百姓已经接不住了，那谁来接呢？ 咱们看到之前就专门出台过文件，支持发展县域经济。但是县城也没钱，既然增量的土地卖不出去了，那就给目前还相对优质的资产在上波杠杆儿呗！比如文件里面就…	Jiangxi
1949	2020-12-26	分享图片 ​​	Henan
1950	2020-12-26	#四川身边事##城市更新#《总投资289.94亿元 成都第三批城市机会清单共31个项目发布》成都市出台的新一批次机会清单共31个项目，总投资289.94亿元，其中市政基础设施项目8个、城市有机更新项目23个。清单的“城市有机更新”类中共包含23个项目，其中包括“成华区龙潭新型产业园区一期城市更新项目”、“升仙湖片区城市有机更新项目”、“中车工业遗产厂房改造利用项目”等。http://t.cn/A6a72GCv	Shanxi
1951	2020-12-26	领导留言板>地方领导>陕西省>西安市>西安市委书记方红卫 过渡安置费问题	Shaanxi
1952	2020-12-26	转发微博【原微博】【台江超百个老旧小区改造，年内完成！】在台江，经过改造受益的老旧小区有不少，越来越多群众的居住品质得以提升。三期的62个老旧小区改造已进场施工，预计今年8月底全面竣工 增设电动车充电这个算是最实在的改造了吧	Fujian
1953	2020-12-26	大局已定，南通城市更新大爆发，100个好消息接踵而至！	Beijing
1954	2020-12-26	大局已定，南通城市更新大爆发，100个好消息接踵而至！	Beijing
1955	2020-12-26	转发微博【原微博】分享图片 ​​	Henan
1956	2020-12-26	领导留言板>地方领导>山西省>晋城市>阳城县委书记 凤凰新村老旧小区改造	Shanxi
1957	2020-12-26	临平区人民政府于近日出台《临平区贯彻落实国务院、浙江省、杭州市扎实稳住经济一揽子政策措施实施方案》，共八大类、50项具体举措。扩投资措施（4项）15.加快推进一批重大水利项目。全力保障运河二通道建成通航，扎实推进引水入城、良熟港改道二期等项目建设。启动开展临平防洪排涝项目、乔司全域整治新开河等项目前期研究，谋划布局一批重大水利项目。16.加快推动重大交通项目实施。推进临平区“四横三纵”快速路网构建，全力保障东湖高架路二期、望梅高架路二期项目6月底通车，力争沪杭高速抬升临平段8月全面建成，320国道快速路二期年底通车；加快推进塘康公路拓宽二期工程尽快落地。系统谋划104国道临平崇贤至海宁界段改建工程、秋石北路改扩建，谋划明智作业区等水运经济前期工作。17.扎实推进城市基础设施建设。重点推进乔司全域土地整治、大运河国家文化公园临平段项目建设。加快临平自来水厂一期工程、临平第二净水厂进度。20…	Zhejiang
1958	2020-12-26	转发微博【原微博】上海复工前出台放宽落户政策 这次人才落户，尤其是海外人才和久居上海的沪漂的落户，吸引高技术、高含金量的人才，特别以海归人才为主，同时鼓励在上海工作多年的人，以居住证的形式转户口，给在上海贡献多年的人一个安身立命的身份 疫情返乡的大学生和农民工，他们有一部分可能考虑不会回来，或者对他们的影响会持续一段时间	Guangdong
1959	2020-12-26	首批《公园城市示范区建设机会清单》正式发布总共324页，摘录百亿规模项目包括锦江白鹭湾；青羊骡马市；武侯华西坝、省体、悦湖；成华北湖等。群友统计清单内，成华区以230次关键词曝光绝对领先，温江区194次紧随其后。（当然单看次数肯定是不严谨的）#成都[超话]# ​​	Shanghai
1960	2020-12-26	关于咨询海口市美兰区振兴南路美舍苑加装电梯财政奖补资金申请审批表应去哪个部门领取的问题	Hainan
1961	2020-12-26	服气了，准备了一天，酒店和票都定好了，还做了核酸，准备下班就去，结果就被风控了[感冒][感冒][感冒]【原微博】#珠海各区大规模核酸采样点汇总#注意！今天，横琴粤澳深度合作区、香洲区、金湾区、斗门区、高新区、鹤洲新区（筹）均开展大规模核酸筛查。相关通告及核酸采样点分布如下： （来源：珠海发布/珠海香洲） #珠海身边事# #放眼看珠海##珠海13名入境人员违反疫情防控规定被拘留10天##珠海这些地方临时交通管制#	Guangdong
1962	2020-12-26	维也纳酒店济南“聚势同行”投资沙龙现场签约11个项目	Beijing
1963	2020-12-26	各区(功能区)>留言板 老旧小区改造	Hubei
1964	2020-12-26	2021城市更新元年开启，2022年调改大戏又该如何“上演”？	Beijing
1965	2020-12-26	城市更新项目社会稳定风险评估—以深圳为例@QQ浏览器 http://t.cn/A6awOH0R ​​	Guangdong
1966	2020-12-26	领导留言板>地方领导>安徽省>合肥市>合肥市委书记虞爱华 站塘新村改造	Anhui
1967	2020-12-26	维也纳酒店济南再签11大项目，挖掘潜力城市价值，谋局拓展全国	Beijing
1968	2020-12-26	领导留言板>地方领导>甘肃省>张掖市>张掖市市长赵立香 楼前道路硬化归谁管。	Gansu
1969	2020-12-26	城市更新，北京有新动作……	Beijing
1970	2020-12-26	唐山市路北区凤祥园老旧小区改造工程质量差，无监理	Hebei
1971	2020-12-27	领导留言板>地方领导>河南省>洛阳市>新安县委书记 惠安小区何时进行老旧小区改造	Henan
1972	2020-12-27	[螺洲镇吧]螺洲镇深化文化改革，助力古镇“焕新颜”	Beijing
1973	2020-12-27	#英雄城市先锋有我# 江汉区汉兴街道民航里社区将党建引领基层社会治理融合到老旧小区改造全过程，通过建立三方联动服务机制，积极谋划党群共议、合力共治，在推动党的组织和工作向老旧小区延伸的基础上，切实解决群众急难愁盼的民生问题和基层治理难题。制作人员：戴劲松参赛单位：江汉区汉兴街道@武汉发布 http://t.cn/A6awpouX	Hubei
1974	2020-12-27	发布了头条文章：《城市更新丨荷兰Orlyplein广场打造绿色可持续公共空间》 http://t.cn/A6awp5RA ​​	Guangxi
1975	2020-12-27	江宁城市更新“十四五”规划出炉！涉及5大类、32个重点片区、132个项目	Beijing
1976	2020-12-27	江宁城市更新“十四五”规划出炉！涉及5大类、32个重点片区、132个项目	Beijing
1977	2020-12-27	王炸！深圳中轴爆发！这个人居高地惊艳来袭！	Beijing
1978	2020-12-27	@打新人！双地铁开通，深圳这个价格洼地要强势崛起了！	Beijing
1979	2020-12-27	@打新人！双地铁开通，深圳这个价格洼地要强势崛起了！	Beijing
1980	2020-12-27	老旧小区改造，电梯安装在阳台处？！	Chongqing
1981	2020-12-27	买中海学仕里的大概率都是冲学校去的，想要居住体验的就不会上了，能卖个50%？差价倒挂真的不多算下来（使用率 居住体验考虑进去的话） ​​	Guangdong
1982	2020-12-27	6.18贵州交通厅笔试真题及答案！赶紧收藏明年卷呢#贵州交通厅[超话]##贵州事业单位联考##贵州事业单位考试##贵州事业单位考试[超话]##贵州事业单位##考试##公考##交通厅##干货分享##事业单位# ​​	Guizhou
1983	2020-12-27	本周学习任务：2022年1-5月新法规 ​​	Liaoning
1984	2020-12-27	关于宝安区新安老城区交通优化建议	Guangdong
1985	2020-12-27	领导留言板>地方领导>安徽省>合肥市>庐阳区委书记 杏林南区老旧小区改造公示图前后不一	Anhui
1986	2020-12-27	领导留言板>地方领导>福建省>龙岩市>新罗区委书记 老旧小区改造后屋顶漏水	Fujian
1987	2020-12-27	金融内参——重点房地产企业经营动态监测（2022年第022期）	Beijing
1988	2020-12-27	龙岗街道新生社区仙人岭旧改！	Beijing
1989	2020-12-27	包头城镇老旧小区改造工作推进中......『包头城镇老旧小区改造工作推进中......』http://t.cn/A6awCRGN ​​	Inner Mongolia
1990	2020-12-27	转发微博【原微博】#泛泛而言# 【经济10连跨千亿，南京再铸新辉煌】6月18日《南京日报》报道：铆足干劲抓项目，全力以赴稳增长。17日下午，南京市委、市政府举行推进高质量发展重大项目现场观摩会，动员全市上下高效统筹疫情防控和经济社会发展，坚持稳字当头、稳中求进，全力营造“大抓项目、抓大项目”的良好氛围，铆足干劲抓项目、促投资，全力以赴稳经济、稳增长，为完成上半年目标任务、稳住经济大盘提供有力支撑。经济10连跨千亿，南京再铸新辉煌！	Jiangsu
1991	2020-12-27	[辽源吧]长辽通高铁指日可待了.....	Beijing
1992	2020-12-27	中国共产党湖北省第十二次代表大会开幕	Beijing
1993	2020-12-27	在国资中心搭建的宽广舞台上，我们青年干部定要在细照笃行中修炼自我……”“国资青年干部应当是担当作为、勇毅前行的……”近日，在山东省青岛市即墨区国资中心，一场“建功有我·青年说”青年干部大讨论正火热进行。一名名国资青年走上台前，围绕“凡事讲政治、谋事为群众、干事重实效、成事争一流”的作风能力要求，解放思想、对标先进，营造“比学赶超，争先创优”的上进氛围。 与此同时，在通济新经济区举办的青年干部“大讨论、大比武”活动中，23名青年干部代表，也依次登台比武，每名干部结合学习体会和岗位职责，畅所欲言、各抒己见。 结合“千名干部联企业·万名党员联群众”等主题实践活动，即墨区深入开展“牢记嘱托·功建有我”大讨论活动，以“擂台比武”为契机，聚焦推进文明典范城市创建、城市更新、项目建设等重点工作，深入一线转作风、强能力、抓落实，推动各项工作扎实开展。 作为青岛主城区扩容扩能的主战场，即墨区抢抓青岛争创全…	Unknown
1994	2020-12-27	麻辣社区>>群众呼声>>绵阳市>>绵阳市涪城区委书记 普明中路长兴景园今年是否纳入改造	Sichuan
1995	2020-12-27	全市百余个文创园区，疫情中以“摆渡式”服务，尽力为数万家文创企业守住发展“生命线”	Shanghai
1996	2020-12-27	深圳龙岗区南约水二村旧改，央企中海开发，单价1.X万，直接开发商签约权开发商签约指标信息:面积:70平起售开发商:中海集团进度:签约收楼阶段单价:1.X万每平过渡租金:15每平位置优越，距离14号线地宝荷铁口300米，紧靠京基大型商业综合体（宝龙最中心地标）现在有回迁指标面积70平米，价格只要1字头，买到就是赚到！村民直接委托，没有中间商，价格全城最低。财富热线：138——2435——8332刘经理#白石洲拆迁##龙岗和昌拾里花都二期旧改##龙岗宝龙南约新城##深圳南山村##深圳宝安旧改##西乡河东村旧改#	Unknown
1997	2020-12-27	上海松江老旧小区改造雨污分流解决您的各种排水难题！	Beijing
1998	2020-12-27	海南经济特区海岸带保护与利用管理实施细则	Beijing
1999	2020-12-27	海南经济特区海岸带保护与利用管理实施细则	Beijing
[truncated: 39,249 more rows]
