# Supplementary material for: Public sentiment analysis on urban regeneration: A massive data study based on sentiment knowledge enhanced pre-training and latent Dirichlet allocation
Source: PLoS One. 2023 Apr 27;18(4):e0285175. doi: 10.1371/journal.pone.0285175 (PMC10138235; doi:10.1371/journal.pone.0285175)
Supplement: S1 File — (ZIP) [file pone.0285175.s003.zip]

Archive with 6 entries (6 files):
- BERT.py
- Data pre-processing.py
- LDA.py
- RoBERTa.py
- SKEP.py
- WC.py
