# Supplementary material for: Public sentiment analysis on urban regeneration: A massive data study based on sentiment knowledge enhanced pre-training and latent Dirichlet allocation
Source: PLoS One. 2023 Apr 27;18(4):e0285175. doi: 10.1371/journal.pone.0285175 (PMC10138235; doi:10.1371/journal.pone.0285175)
Supplement: S1 File — (ZIP) [file pone.0285175.s003.zip › BERT.py]

import torch
import torch.nn as nn
from transformers import  BertModel,BertTokenizer

class Config(object):

    def __init__(self, dataset):
        self.model_name = 'bert'
        self.train_path = dataset + '/data/train.csv'
        self.dev_path = dataset + '/data/dev.csv'
        self.test_path = dataset + '/data/test.csv'
        self. pred_path= dataset + '/data/pred.csv'
        self.class_list = [x.strip() for x in open(
            dataset + '/data/class.txt',encoding='utf-8').readlines()]
        self.save_path = dataset + '/saved_dict/bert.ckpt'
        self.device = torch.device('cuda' if torch.cuda.is_available() else 'cpu')
        self.require_improvement = 1000
        self.num_classes = len(self.class_list)
        self.num_epochs = 10
        self.pad_size = 256
        self.learning_rate = 5e-5
        self.bert_path = 'bert-base-chinese'
        self.tokenizer = BertTokenizer.from_pretrained(self.bert_path)
        self.hidden_size = 768

class Model(nn.Module):

    def __init__(self, config):
        super(Model, self).__init__()
        self.bert = BertModel.from_pretrained(config.bert_path)
        for param in self.bert.parameters():
            param.requires_grad = True
        self.fc = nn.Linear(config.hidden_size, config.num_classes)

    def forward(self, x):
        context = x[0]
        mask = x[2]
        outputs= self.bert(context, attention_mask=mask)
        out = self.fc(outputs.pooler_output)
        return out
