# Supplementary material for: Public sentiment analysis on urban regeneration: A massive data study based on sentiment knowledge enhanced pre-training and latent Dirichlet allocation
Source: PLoS One. 2023 Apr 27;18(4):e0285175. doi: 10.1371/journal.pone.0285175 (PMC10138235; doi:10.1371/journal.pone.0285175)
Supplement: S1 File — (ZIP) [file pone.0285175.s003.zip › Data pre-processing.py]

import pandas as pd
import re

data=pd.read_csv(r'./data/og_file/og_data.csv',encoding='ANSI')
data1=data.drop_duplicates(subset=['content_summary'],keep='first', inplace=False)
def clear_data(text):
    input_clear1=re.sub(r'&|#|@|$|>|<',' ',text)
    input_clear2=re.sub(r'https?:\/\/[^\u4E00-\u9FA5]*','。',input_clear1)
    input_clear3=re.sub(r'\d{4}\/\d{1,2}\/\d{1,2}','',input_clear2)
    input_clear4=re.sub(r'\d{1,2}:\d{1,2}','',input_clear3)
    input_clear5=re.sub(r'\/*','',input_clear4)
    return input_clear5
data1.content_summary=data1.apply(lambda x:clear_data(x.content_summary),axis=1)
data1.to_csv(r'./data/1_dup_syb/og_data_clear.csv',index=None,encoding='utf_8_sig')
