# Supplementary material for: Public sentiment analysis on urban regeneration: A massive data study based on sentiment knowledge enhanced pre-training and latent Dirichlet allocation
Source: PLoS One. 2023 Apr 27;18(4):e0285175. doi: 10.1371/journal.pone.0285175 (PMC10138235; doi:10.1371/journal.pone.0285175)
Supplement: S1 File — (ZIP) [file pone.0285175.s003.zip › LDA.py]

import os
import pandas as pd
import re
import jieba
import jieba.posseg as psg
import matplotlib.pyplot as plt
from sklearn.feature_extraction.text import TfidfVectorizer, CountVectorizer
from sklearn.decomposition import LatentDirichletAllocation
import pyLDAvis
import pyLDAvis.sklearn

data4=pd.read_csv('./data/1_dup_syb/og_data_clear.csv',usecols=['content_summary'],encoding='utf_8_sig')

def clear_data_LDA(text):
    word_list=[]
    seg_list = psg.cut(text)
    for seg_word in seg_list:
        word = re.sub(u'[^\u4e00-\u9fa5]', '', seg_word.word)
        word_list.append(word)
    return (" ").join(word_list)
data4["content_cutted"] = data4.content_summary.apply(clear_data_LDA)

def print_top_words(model, feature_names, n_top_words):
    tword = []
    for topic_idx, topic in enumerate(model.components_):
        print("Topic #%d:" % topic_idx)
        topic_w = " ".join([feature_names[i] for i in topic.argsort()[:-n_top_words - 1:-1]])
        tword.append(topic_w)
        print(topic_w)
    return tword

n_features = 1000
tf_vectorizer = CountVectorizer(
                                max_features=n_features,
                                encoding='utf-8')
tf = tf_vectorizer.fit_transform(data4.content_cutted)

n_topics = 3
lda = LatentDirichletAllocation(n_components=n_topics, max_iter=50,
                                learning_method='batch',
                                learning_offset=50,
                               random_state=0)
lda.fit(tf)

n_top_words = 15
tf_feature_names = tf_vectorizer.get_feature_names()
topic_word = print_top_words(lda, tf_feature_names, n_top_words)

pic = pyLDAvis.sklearn.prepare(lda, tf, tf_vectorizer)
pyLDAvis.display(pic)
pyLDAvis.save_html(pic, './data/4_LDA/lda_pass'+str(n_topics)+'.html')
pyLDAvis.display(pic)
