# Supplementary material for: Public sentiment analysis on urban regeneration: A massive data study based on sentiment knowledge enhanced pre-training and latent Dirichlet allocation
Source: PLoS One. 2023 Apr 27;18(4):e0285175. doi: 10.1371/journal.pone.0285175 (PMC10138235; doi:10.1371/journal.pone.0285175)
Supplement: S1 File — (ZIP) [file pone.0285175.s003.zip › SKEP.py]

import aip
import pandas as pd
import csv
import time

def senti_cla(txt):
    my_appid='26551234'
    my_apikey='8Ca0BfFGU4sWxEInGYLWh2dX'
    my_secretkey='f01g883TaIGK51QsFX8sV6rXN8u9bs6l'
    my_nlp = aip.nlp.AipNlp(my_appid, my_apikey, my_secretkey)
    text_result = my_nlp.sentimentClassify(txt)
    return text_result

data2=pd.read_csv('./data/1_dup_syb/og_data_clear.csv',usecols=['content_summary'],encoding='ANSI')

i=28835
for txt in data2.content_summary:
    time.sleep(0.6)
    senti_list=senti_cla(txt)['items'][0]['positive_prob']
    confi_list=senti_cla(txt)['items'][0]['confidence']
    i+=1
