# Supplementary material for: Public sentiment analysis on urban regeneration: A massive data study based on sentiment knowledge enhanced pre-training and latent Dirichlet allocation
Source: PLoS One. 2023 Apr 27;18(4):e0285175. doi: 10.1371/journal.pone.0285175 (PMC10138235; doi:10.1371/journal.pone.0285175)
Supplement: S1 File — (ZIP) [file pone.0285175.s003.zip › WC.py]

import jieba
from WC import WordCloud
import imageio
from collections import Counter
import matplotlib.pyplot as plt
from imageio import imread
import numpy as np
import re
import pandas as pd

data3_file=open('./data/1_dup_syb/og_data_clear_content_summary_txt.txt','r',encoding='utf_8_sig')
data3=data3_file.read()
data3=re.sub(r'[^\u4E00-\u9FA5]*','',data3)
with open('./data/3_wordcloud/og_chineseclear.txt','w',encoding='utf_8_sig') as f:
    f.write(data3)
with open('./data/3_wordcloud/stop_word.txt',encoding='utf_8_sig') as f:
    stop_words={line.strip() for line in f}

data3_cut=jieba.cut(data3,cut_all=False)
text_allcount={}
for word in data3_cut:
    if len(word)>=2:
        if not word in text_allcount:
            text_allcount[word]=0
        text_allcount[word]+=1

t_a=pd.DataFrame(pd.Series(text_allcount), columns=['frequency'])
text_allcount_list=t_a.reset_index().rename(columns={'index':'words'})
text_allcount_list.to_csv('./data/3_wordcloud/og_clear_count_list.csv',index=None,encoding='utf_8_sig')

alltext_wordcloud=WordCloud(
    background_color='white',
    max_words=400,
    font_path=r'./data/3_wordcloud/fdbsjw.ttf',
    width=3000,
    height=2000,
    stopwords=stop_words
).generate_from_frequencies(text_allcount)
plt.figure(figsize=(10,10),dpi=300)
fig=plt.gcf()
plt.imshow(alltext_wordcloud)
plt.axis('off')
fig.savefig('./data/3_wordcloud/og_alltext_wordcloud_clear1.jpg')
